# Supplementary material for: Characterization of bacterial microbiota compositions along the intestinal tract in pigs and their interactions and functions
Source: Sci Rep. 2018 Aug 24;8:12727. doi: 10.1038/s41598-018-30932-6 (PMC6109158; doi:10.1038/s41598-018-30932-6)
Supplement: Supplementary file 2 — Supplementary Table S1 [file 41598_2018_30932_MOESM2_ESM.xlsx]

## Sheet: G.T1.PA.Duodenum.Jejunum
Characterization of bacterial microbiota compositions along the intestinal tract in pigs and their interactions and functions Crespo-Piazuelo, D.1,2,*, Estellé, J.3, Revilla, M.1,2, Criado-Mesas, L.1, Ramayo-Caldas, Y.3, Óvilo, C.4, Fernández, A.I.4, Ballester, M.5, and Folch, J.M.1,2 1Plant and Animal Genomics, Centre for Research in Agricultural Genomics (CRAG), CSIC-IRTA-UAB-UB Consortium, Bel…
Supplementary Table S1. This table contains the results of the presence/absence analysis at the genus level performed with metagenomeSeq24. Each sheet represents one of the four consecutive correlations between the five sections for the 13 pigs. The colour shows which genus is uniquely present in that section when comparing the two sections: red, duodenum; yellow, jejunum; green, ileum; blue, pro…
Genus	oddsRatio	lower	upper	pvalues	adjPvalues
k__Bacteria;p__Actinobacteria;c__Actinobacteria;o__Actinomycetales;f__Actinomycetaceae;g__	Inf	7.31325	Inf	2.01911e-05	0.000128214
k__Bacteria;p__Actinobacteria;c__Actinobacteria;o__Actinomycetales;f__Brevibacteriaceae;g__Brevibacterium	Inf	7.31325	Inf	2.01911e-05	0.000128214
k__Bacteria;p__Actinobacteria;c__Actinobacteria;o__Actinomycetales;f__Dermabacteraceae;g__Brachybacterium	Inf	5.20289	Inf	0.000107686	0.000547045
k__Bacteria;p__Actinobacteria;c__Actinobacteria;o__Actinomycetales;f__Microbacteriaceae;g__Leucobacter	Inf	7.31325	Inf	2.01911e-05	0.000128214
k__Bacteria;p__Actinobacteria;c__Actinobacteria;o__Actinomycetales;f__Micrococcaceae;g__Arthrobacter	Inf	7.31325	Inf	2.01911e-05	0.000128214
k__Bacteria;p__Actinobacteria;c__Actinobacteria;o__Actinomycetales;f__Yaniellaceae;g__Yaniella	Inf	7.31325	Inf	2.01911e-05	0.000128214
k__Bacteria;p__Bacteroidetes;c__Bacteroidia;o__Bacteroidales;f__Porphyromonadaceae;g__	Inf	7.31325	Inf	2.01911e-05	0.000128214
k__Bacteria;p__Bacteroidetes;c__Bacteroidia;o__Bacteroidales;f__Porphyromonadaceae;g__Porphyromonas	Inf	2.84968	Inf	0.0016476	0.00523112
k__Bacteria;p__Bacteroidetes;c__Flavobacteriia;o__Flavobacteriales;f__Flavobacteriaceae;g__	Inf	3.82493	Inf	0.000457666	0.00181636
k__Bacteria;p__Cyanobacteria;c__4C0d-2;o__YS2;f__;g__	Inf	3.82493	Inf	0.000457666	0.00181636
k__Bacteria;p__Firmicutes;c__Bacilli;o__Bacillales;f__Bacillaceae;g__	Inf	2.84968	Inf	0.0016476	0.00523112
k__Bacteria;p__Firmicutes;c__Bacilli;o__Bacillales;f__Bacillaceae;g__Natronobacillus	Inf	3.82493	Inf	0.000457666	0.00181636
k__Bacteria;p__Firmicutes;c__Bacilli;o__Bacillales;f__Planococcaceae;g__	Inf	5.20289	Inf	0.000107686	0.000547045
k__Bacteria;p__Firmicutes;c__Bacilli;o__Bacillales;f__Planococcaceae;g__Rummeliibacillus	Inf	3.82493	Inf	0.000457666	0.00181636
k__Bacteria;p__Firmicutes;c__Bacilli;o__Bacillales;f__Planococcaceae;g__Sporosarcina	Inf	3.82493	Inf	0.000457666	0.00181636
k__Bacteria;p__Firmicutes;c__Bacilli;o__Bacillales;f__Staphylococcaceae;g__Jeotgalicoccus	Inf	19.6809	Inf	1.92297e-07	4.07028e-06
k__Bacteria;p__Firmicutes;c__Bacilli;o__Gemellales;f__Gemellaceae;g__Gemella	Inf	7.31325	Inf	2.01911e-05	0.000128214
k__Bacteria;p__Firmicutes;c__Bacilli;o__Lactobacillales;f__Aerococcaceae;g__	Inf	19.6809	Inf	1.92297e-07	4.07028e-06
k__Bacteria;p__Firmicutes;c__Bacilli;o__Lactobacillales;f__Enterococcaceae;g__	Inf	2.84968	Inf	0.0016476	0.00523112
k__Bacteria;p__Firmicutes;c__Clostridia;o__Clostridiales;f__[Tissierellaceae];g__	Inf	7.31325	Inf	2.01911e-05	0.000128214
k__Bacteria;p__Firmicutes;c__Clostridia;o__Clostridiales;f__[Tissierellaceae];g__Anaerococcus	Inf	19.6809	Inf	1.92297e-07	4.07028e-06
k__Bacteria;p__Firmicutes;c__Clostridia;o__Clostridiales;f__[Tissierellaceae];g__GW-34	Inf	11.0135	Inf	2.69215e-06	3.41903e-05
k__Bacteria;p__Firmicutes;c__Clostridia;o__Clostridiales;f__[Tissierellaceae];g__ph2	Inf	2.84968	Inf	0.0016476	0.00523112
k__Bacteria;p__Firmicutes;c__Clostridia;o__Clostridiales;f__[Tissierellaceae];g__Tissierella_Soehngenia	Inf	2.84968	Inf	0.0016476	0.00523112
k__Bacteria;p__Firmicutes;c__Clostridia;o__Clostridiales;f__Clostridiaceae;g__Proteiniclasticum	Inf	2.84968	Inf	0.0016476	0.00523112
k__Bacteria;p__Firmicutes;c__Clostridia;o__Clostridiales;f__Lachnospiraceae;g__	Inf	11.0135	Inf	2.69215e-06	3.41903e-05
k__Bacteria;p__Firmicutes;c__Clostridia;o__Clostridiales;f__Lachnospiraceae;g__Coprococcus	Inf	3.82493	Inf	0.000457666	0.00181636
k__Bacteria;p__Firmicutes;c__Clostridia;o__Clostridiales;f__Lachnospiraceae;g__Roseburia	Inf	19.6809	Inf	1.92297e-07	4.07028e-06
k__Bacteria;p__Firmicutes;c__Clostridia;o__Clostridiales;f__Lachnospiraceae;g__Shuttleworthia	Inf	2.84968	Inf	0.0016476	0.00523112
k__Bacteria;p__Firmicutes;c__Clostridia;o__Clostridiales;f__Ruminococcaceae;g__	Inf	19.6809	Inf	1.92297e-07	4.07028e-06
k__Bacteria;p__Firmicutes;c__Clostridia;o__Clostridiales;f__Ruminococcaceae;g__Faecalibacterium	Inf	19.6809	Inf	1.92297e-07	4.07028e-06
k__Bacteria;p__Firmicutes;c__Erysipelotrichi;o__Erysipelotrichales;f__Erysipelotrichaceae;g__Bulleidia	Inf	7.31325	Inf	2.01911e-05	0.000128214
k__Bacteria;p__Firmicutes;c__Erysipelotrichi;o__Erysipelotrichales;f__Erysipelotrichaceae;g__Erysipelothrix	Inf	3.82493	Inf	0.000457666	0.00181636
k__Bacteria;p__Fusobacteria;c__Fusobacteriia;o__Fusobacteriales;f__Fusobacteriaceae;g__Fusobacterium	Inf	7.31325	Inf	2.01911e-05	0.000128214
k__Bacteria;p__Planctomycetes;c__Planctomycetia;o__Pirellulales;f__Pirellulaceae;g__	Inf	2.84968	Inf	0.0016476	0.00523112
k__Bacteria;p__Proteobacteria;c__Alphaproteobacteria;o__Rhizobiales;f__Rhizobiaceae;g__Agrobacterium	Inf	5.20289	Inf	0.000107686	0.000547045
k__Bacteria;p__Proteobacteria;c__Alphaproteobacteria;o__Rhodobacterales;f__Rhodobacteraceae;g__	Inf	5.20289	Inf	0.000107686	0.000547045
k__Bacteria;p__Proteobacteria;c__Gammaproteobacteria;o__Pseudomonadales;f__Moraxellaceae;g__Acinetobacter	Inf	11.0135	Inf	2.69215e-06	3.41903e-05
k__Bacteria;p__Actinobacteria;c__Actinobacteria;o__Actinomycetales;f__Actinomycetaceae;g__Actinomyces	0	0	0.0907973	2.69215e-06	3.41903e-05
k__Bacteria;p__Firmicutes;c__Erysipelotrichi;o__Erysipelotrichales;f__Erysipelotrichaceae;g__Catenibacterium	0	0	0.192201	0.000107686	0.000547045

## Sheet: G.T2.PA.Jejunum.Ileum
Characterization of bacterial microbiota compositions along the intestinal tract in pigs and their interactions and functions Crespo-Piazuelo, D.1,2,*, Estellé, J.3, Revilla, M.1,2, Criado-Mesas, L.1, Ramayo-Caldas, Y.3, Óvilo, C.4, Fernández, A.I.4, Ballester, M.5, and Folch, J.M.1,2 1Plant and Animal Genomics, Centre for Research in Agricultural Genomics (CRAG), CSIC-IRTA-UAB-UB Consortium, Bel…
Supplementary Table S1. This table contains the results of the presence/absence analysis at the genus level performed with metagenomeSeq24. Each sheet represents one of the four consecutive correlations between the five sections for the 13 pigs. The colour shows which genus is uniquely present in that section when comparing the two sections: red, duodenum; yellow, jejunum; green, ileum; blue, pro…
Genus	oddsRatio	lower	upper	pvalues	adjPvalues
k__Bacteria;p__Actinobacteria;c__Actinobacteria;o__Actinomycetales;f__Actinomycetaceae;g__Actinomyces	Inf	11.0135	Inf	2.69215e-06	8.61489e-05
k__Bacteria;p__Bacteroidetes;c__Bacteroidia;o__Bacteroidales;f__[Paraprevotellaceae];g__[Prevotella]	Inf	11.0135	Inf	2.69215e-06	8.61489e-05
k__Bacteria;p__Bacteroidetes;c__Bacteroidia;o__Bacteroidales;f__S24-7;g__	Inf	3.82493	Inf	0.000457666	0.00488177
k__Bacteria;p__Firmicutes;c__Clostridia;o__Clostridiales;f__Lachnospiraceae;g__Blautia	Inf	7.31325	Inf	2.01911e-05	0.000430744
k__Bacteria;p__Firmicutes;c__Erysipelotrichi;o__Erysipelotrichales;f__Erysipelotrichaceae;g__Catenibacterium	Inf	5.20289	Inf	0.000107686	0.00137838
k__Bacteria;p__Proteobacteria;c__Epsilonproteobacteria;o__Campylobacterales;f__Helicobacteraceae;g__Flexispira	0	0	0.192201	0.000107686	0.00137838

## Sheet: G.T3.PA.Ileum.ProximalColon
Characterization of bacterial microbiota compositions along the intestinal tract in pigs and their interactions and functions Crespo-Piazuelo, D.1,2,*, Estellé, J.3, Revilla, M.1,2, Criado-Mesas, L.1, Ramayo-Caldas, Y.3, Óvilo, C.4, Fernández, A.I.4, Ballester, M.5, and Folch, J.M.1,2 1Plant and Animal Genomics, Centre for Research in Agricultural Genomics (CRAG), CSIC-IRTA-UAB-UB Consortium, Bel…
Supplementary Table S1. This table contains the results of the presence/absence analysis at the genus level performed with metagenomeSeq24. Each sheet represents one of the four consecutive correlations between the five sections for the 13 pigs. The colour shows which genus is uniquely present in that section when comparing the two sections: red, duodenum; yellow, jejunum; green, ileum; blue, pro…
Genus	oddsRatio	lower	upper	pvalues	adjPvalues
k__Bacteria;p__Actinobacteria;c__Actinobacteria;o__Actinomycetales;f__Dietziaceae;g__Dietzia	Inf	11.0135	Inf	2.69215e-06	7.66228e-06
k__Bacteria;p__Cyanobacteria;c__Chloroplast;o__Streptophyta;f__;g__	Inf	11.0135	Inf	2.69215e-06	7.66228e-06
k__Bacteria;p__Firmicutes;c__Bacilli;o__Lactobacillales;f__Aerococcaceae;g__Facklamia	Inf	11.0135	Inf	2.69215e-06	7.66228e-06
k__Bacteria;p__Firmicutes;c__Bacilli;o__Lactobacillales;f__Leuconostocaceae;g__Weissella	Inf	2.12152	Inf	0.00521739	0.00904891
k__Bacteria;p__Firmicutes;c__Clostridia;o__Clostridiales;f__Clostridiaceae;g__Sarcina	Inf	3.82493	Inf	0.000457666	0.000940758
k__Bacteria;p__Fusobacteria;c__Fusobacteriia;o__Fusobacteriales;f__Leptotrichiaceae;g__Leptotrichia	Inf	3.82493	Inf	0.000457666	0.000940758
k__Bacteria;p__Proteobacteria;c__Betaproteobacteria;o__Burkholderiales;f__Alcaligenaceae;g__Oligella	Inf	2.12152	Inf	0.00521739	0.00904891
k__Bacteria;p__Proteobacteria;c__Gammaproteobacteria;o__Pasteurellales;f__Pasteurellaceae;g__	Inf	3.82493	Inf	0.000457666	0.000940758
k__Archaea;p__Euryarchaeota;c__Methanobacteria;o__Methanobacteriales;f__Methanobacteriaceae;g__Methanobrevibacter	0	0	0.471361	0.00521739	0.00904891
k__Bacteria;p__Actinobacteria;c__Coriobacteriia;o__Coriobacteriales;f__Coriobacteriaceae;g__	0	0	0.0508107	1.92297e-07	7.11497e-07
k__Bacteria;p__Actinobacteria;c__Coriobacteriia;o__Coriobacteriales;f__Coriobacteriaceae;g__Collinsella	0	0	0.0508107	1.92297e-07	7.11497e-07
k__Bacteria;p__Bacteroidetes;c__Bacteroidia;o__Bacteroidales;f__;g__	0	0	0.192201	0.000107686	0.000243942
k__Bacteria;p__Bacteroidetes;c__Bacteroidia;o__Bacteroidales;f__[Odoribacteraceae];g__Butyricimonas	0	0	0.471361	0.00521739	0.00904891
k__Bacteria;p__Bacteroidetes;c__Bacteroidia;o__Bacteroidales;f__[Paraprevotellaceae];g__	0	0	0.0508107	1.92297e-07	7.11497e-07
k__Bacteria;p__Bacteroidetes;c__Bacteroidia;o__Bacteroidales;f__[Paraprevotellaceae];g__[Prevotella]	0	0	0.0508107	1.92297e-07	7.11497e-07
k__Bacteria;p__Bacteroidetes;c__Bacteroidia;o__Bacteroidales;f__[Paraprevotellaceae];g__CF231	0	0	0.0508107	1.92297e-07	7.11497e-07
k__Bacteria;p__Bacteroidetes;c__Bacteroidia;o__Bacteroidales;f__[Paraprevotellaceae];g__YRC22	0	0	0.261443	0.000457666	0.000940758
k__Bacteria;p__Bacteroidetes;c__Bacteroidia;o__Bacteroidales;f__p-2534-18B5;g__	0	0	0.350917	0.0016476	0.00315316
k__Bacteria;p__Bacteroidetes;c__Bacteroidia;o__Bacteroidales;f__Porphyromonadaceae;g__Parabacteroides	0	0	0.0907973	2.69215e-06	7.66228e-06
k__Bacteria;p__Bacteroidetes;c__Bacteroidia;o__Bacteroidales;f__S24-7;g__	0	0	0.0508107	1.92297e-07	7.11497e-07
k__Bacteria;p__Chlamydiae;c__Chlamydiia;o__Chlamydiales;f__Chlamydiaceae;g__Chlamydia	0	0	0.0508107	1.92297e-07	7.11497e-07
k__Bacteria;p__Cyanobacteria;c__4C0d-2;o__YS2;f__;g__	0	0	0.0508107	1.92297e-07	7.11497e-07
k__Bacteria;p__Deferribacteres;c__Deferribacteres;o__Deferribacterales;f__Deferribacteraceae;g__Mucispirillum	0	0	0.261443	0.000457666	0.000940758
k__Bacteria;p__Firmicutes;c__Clostridia;o__Clostridiales;f__[Mogibacteriaceae];g__	0	0	0.192201	0.000107686	0.000243942
k__Bacteria;p__Firmicutes;c__Clostridia;o__Clostridiales;f__Lachnospiraceae;g__	0	0	0.192201	0.000107686	0.000243942
k__Bacteria;p__Firmicutes;c__Clostridia;o__Clostridiales;f__Lachnospiraceae;g__[Ruminococcus]	0	0	0.0907973	2.69215e-06	7.66228e-06
k__Bacteria;p__Firmicutes;c__Clostridia;o__Clostridiales;f__Lachnospiraceae;g__Anaerostipes	0	0	0.136738	2.01911e-05	4.98048e-05
k__Bacteria;p__Firmicutes;c__Clostridia;o__Clostridiales;f__Lachnospiraceae;g__Blautia	0	0	0.0508107	1.92297e-07	7.11497e-07
k__Bacteria;p__Firmicutes;c__Clostridia;o__Clostridiales;f__Lachnospiraceae;g__Butyrivibrio	0	0	0.136738	2.01911e-05	4.98048e-05
k__Bacteria;p__Firmicutes;c__Clostridia;o__Clostridiales;f__Lachnospiraceae;g__Coprococcus	0	0	0.0508107	1.92297e-07	7.11497e-07
k__Bacteria;p__Firmicutes;c__Clostridia;o__Clostridiales;f__Lachnospiraceae;g__Dorea	0	0	0.0508107	1.92297e-07	7.11497e-07
k__Bacteria;p__Firmicutes;c__Clostridia;o__Clostridiales;f__Lachnospiraceae;g__Lachnobacterium	0	0	0.136738	2.01911e-05	4.98048e-05
k__Bacteria;p__Firmicutes;c__Clostridia;o__Clostridiales;f__Lachnospiraceae;g__Lachnospira	0	0	0.0508107	1.92297e-07	7.11497e-07
k__Bacteria;p__Firmicutes;c__Clostridia;o__Clostridiales;f__Lachnospiraceae;g__Roseburia	0	0	0.0508107	1.92297e-07	7.11497e-07
k__Bacteria;p__Firmicutes;c__Clostridia;o__Clostridiales;f__Lachnospiraceae;g__Shuttleworthia	0	0	0.0907973	2.69215e-06	7.66228e-06
k__Bacteria;p__Firmicutes;c__Clostridia;o__Clostridiales;f__Peptococcaceae;g__Peptococcus	0	0	0.0508107	1.92297e-07	7.11497e-07
k__Bacteria;p__Firmicutes;c__Clostridia;o__Clostridiales;f__Ruminococcaceae;g__	0	0	0.0508107	1.92297e-07	7.11497e-07
k__Bacteria;p__Firmicutes;c__Clostridia;o__Clostridiales;f__Ruminococcaceae;g__Faecalibacterium	0	0	0.471361	0.00521739	0.00904891
k__Bacteria;p__Firmicutes;c__Clostridia;o__Clostridiales;f__Ruminococcaceae;g__Oscillospira	0	0	0.0508107	1.92297e-07	7.11497e-07
k__Bacteria;p__Firmicutes;c__Clostridia;o__Clostridiales;f__Ruminococcaceae;g__Ruminococcus	0	0	0.0508107	1.92297e-07	7.11497e-07
k__Bacteria;p__Firmicutes;c__Clostridia;o__Clostridiales;f__Veillonellaceae;g__Acidaminococcus	0	0	0.0508107	1.92297e-07	7.11497e-07
k__Bacteria;p__Firmicutes;c__Clostridia;o__Clostridiales;f__Veillonellaceae;g__Mitsuokella	0	0	0.0508107	1.92297e-07	7.11497e-07
k__Bacteria;p__Firmicutes;c__Clostridia;o__Clostridiales;f__Veillonellaceae;g__Selenomonas	0	0	0.136738	2.01911e-05	4.98048e-05
k__Bacteria;p__Firmicutes;c__Erysipelotrichi;o__Erysipelotrichales;f__Erysipelotrichaceae;g__	0	0	0.0907973	2.69215e-06	7.66228e-06
k__Bacteria;p__Firmicutes;c__Erysipelotrichi;o__Erysipelotrichales;f__Erysipelotrichaceae;g__[Eubacterium]	0	0	0.0508107	1.92297e-07	7.11497e-07
k__Bacteria;p__Firmicutes;c__Erysipelotrichi;o__Erysipelotrichales;f__Erysipelotrichaceae;g__Bulleidia	0	0	0.0508107	1.92297e-07	7.11497e-07
k__Bacteria;p__Firmicutes;c__Erysipelotrichi;o__Erysipelotrichales;f__Erysipelotrichaceae;g__Catenibacterium	0	0	0.0508107	1.92297e-07	7.11497e-07
k__Bacteria;p__Firmicutes;c__Erysipelotrichi;o__Erysipelotrichales;f__Erysipelotrichaceae;g__p-75-a5	0	0	0.0508107	1.92297e-07	7.11497e-07
k__Bacteria;p__Firmicutes;c__Erysipelotrichi;o__Erysipelotrichales;f__Erysipelotrichaceae;g__RFN20	0	0	0.0508107	1.92297e-07	7.11497e-07
k__Bacteria;p__Planctomycetes;c__Planctomycetia;o__Pirellulales;f__Pirellulaceae;g__	0	0	0.0907973	2.69215e-06	7.66228e-06
k__Bacteria;p__Proteobacteria;c__Alphaproteobacteria;o__RF32;f__;g__	0	0	0.0508107	1.92297e-07	7.11497e-07
k__Bacteria;p__Proteobacteria;c__Betaproteobacteria;o__Burkholderiales;f__Alcaligenaceae;g__Sutterella	0	0	0.0508107	1.92297e-07	7.11497e-07
k__Bacteria;p__Proteobacteria;c__Betaproteobacteria;o__Tremblayales;f__;g__	0.0406104	0.00239819	0.365662	0.00120262	0.00242711
k__Bacteria;p__Proteobacteria;c__Deltaproteobacteria;o__Desulfovibrionales;f__Desulfovibrionaceae;g__	0	0	0.136738	2.01911e-05	4.98048e-05
k__Bacteria;p__Proteobacteria;c__Deltaproteobacteria;o__Desulfovibrionales;f__Desulfovibrionaceae;g__Desulfovibrio	0	0	0.0508107	1.92297e-07	7.11497e-07
k__Bacteria;p__Proteobacteria;c__Deltaproteobacteria;o__GMD14H09;f__;g__	0	0	0.0907973	2.69215e-06	7.66228e-06
k__Bacteria;p__Proteobacteria;c__Gammaproteobacteria;o__Aeromonadales;f__Succinivibrionaceae;g__	0	0	0.471361	0.00521739	0.00904891
k__Bacteria;p__Proteobacteria;c__Gammaproteobacteria;o__Aeromonadales;f__Succinivibrionaceae;g__Anaerobiospirillum	0	0	0.136738	2.01911e-05	4.98048e-05
k__Bacteria;p__Proteobacteria;c__Gammaproteobacteria;o__Aeromonadales;f__Succinivibrionaceae;g__Succinivibrio	0	0	0.0508107	1.92297e-07	7.11497e-07
k__Bacteria;p__Spirochaetes;c__Spirochaetes;o__Sphaerochaetales;f__Sphaerochaetaceae;g__Sphaerochaeta	0	0	0.350917	0.0016476	0.00315316
k__Bacteria;p__Spirochaetes;c__Spirochaetes;o__Spirochaetales;f__Spirochaetaceae;g__Treponema	0	0	0.0508107	1.92297e-07	7.11497e-07
k__Bacteria;p__Tenericutes;c__Mollicutes;o__Anaeroplasmatales;f__Anaeroplasmataceae;g__	0	0	0.350917	0.0016476	0.00315316
k__Bacteria;p__Tenericutes;c__Mollicutes;o__RF39;f__;g__	0	0	0.0508107	1.92297e-07	7.11497e-07
k__Bacteria;p__TM7;c__TM7-3;o__CW040;f__F16;g__	0	0	0.192201	0.000107686	0.000243942

## Sheet: G.T4.PA.Proximal.DistalColon
Characterization of bacterial microbiota compositions along the intestinal tract in pigs and their interactions and functions Crespo-Piazuelo, D.1,2,*, Estellé, J.3, Revilla, M.1,2, Criado-Mesas, L.1, Ramayo-Caldas, Y.3, Óvilo, C.4, Fernández, A.I.4, Ballester, M.5, and Folch, J.M.1,2 1Plant and Animal Genomics, Centre for Research in Agricultural Genomics (CRAG), CSIC-IRTA-UAB-UB Consortium, Bel…
Supplementary Table S1. This table contains the results of the presence/absence analysis at the genus level performed with metagenomeSeq24. Each sheet represents one of the four consecutive correlations between the five sections for the 13 pigs. The colour shows which genus is uniquely present in that section when comparing the two sections: red, duodenum; yellow, jejunum; green, ileum; blue, pro…
Genus	oddsRatio	lower	upper	pvalues	adjPvalues
k__Archaea;p__Euryarchaeota;c__Methanobacteria;o__Methanobacteriales;f__Methanobacteriaceae;g__Methanosphaera	0	0	0.192201	0.000107686	0.00135954
k__Archaea;p__Euryarchaeota;c__Thermoplasmata;o__E2;f__[Methanomassiliicoccaceae];g__vadinCA11	0	0	0.0907973	2.69215e-06	6.79768e-05
k__Bacteria;p__Elusimicrobia;c__Elusimicrobia;o__Elusimicrobiales;f__Elusimicrobiaceae;g__	0	0	0.261443	0.000457666	0.00513603
k__Bacteria;p__Fibrobacteres;c__Fibrobacteria;o__Fibrobacterales;f__Fibrobacteraceae;g__Fibrobacter	0	0	0.0907973	2.69215e-06	6.79768e-05
k__Bacteria;p__Firmicutes;c__Clostridia;o__Clostridiales;f__[Mogibacteriaceae];g__Anaerovorax	0	0	0.136738	2.01911e-05	0.000407861
k__Bacteria;p__Firmicutes;c__Erysipelotrichi;o__Erysipelotrichales;f__Erysipelotrichaceae;g__L7A_E11	0	0	0.192201	0.000107686	0.00135954
k__Bacteria;p__Synergistetes;c__Synergistia;o__Synergistales;f__Dethiosulfovibrionaceae;g__	0	0	0.0907973	2.69215e-06	6.79768e-05
k__Bacteria;p__Tenericutes;c__RF3;o__ML615J-28;f__;g__	0	0	0.192201	0.000107686	0.00135954
k__Bacteria;p__Verrucomicrobia;c__Verruco-5;o__WCHB1-41;f__RFP12;g__	0	0	0.0907973	2.69215e-06	6.79768e-05
