# Supplementary material for: Characterization of bacterial microbiota compositions along the intestinal tract in pigs and their interactions and functions
Source: Sci Rep. 2018 Aug 24;8:12727. doi: 10.1038/s41598-018-30932-6 (PMC6109158; doi:10.1038/s41598-018-30932-6)
Supplement: Supplementary file 3 — Supplementary Table S1 [file 41598_2018_30932_MOESM3_ESM.xlsx]

## Sheet: G.T1.DA.fitZig.Duodenum.Jejunum
Characterization of bacterial microbiota compositions along the intestinal tract in pigs and their interactions and functions Crespo-Piazuelo, D.1,2,*, Estellé, J.3, Revilla, M.1,2, Criado-Mesas, L.1, Ramayo-Caldas, Y.3, Óvilo, C.4, Fernández, A.I.4, Ballester, M.5, and Folch, J.M.1,2 1Plant and Animal Genomics, Centre for Research in Agricultural Genomics (CRAG), CSIC-IRTA-UAB-UB Consortium, Bel…
Supplementary Table S2. This table contains the results of the differential abundance analysis at the genus level performed with metagenomeSeq24. Each sheet represents one of the four consecutive correlations between the five sections for the 13 pigs. The colour shows which genus is more abundant in that section when comparing the two sections: red, duodenum; yellow, jejunum; green, ileum; blue, …
Genus	(Intercept)	TissueT2	Pig_2	Pig_3	Pig_4	Pig_5	Pig_6	Pig_7	Pig_8	Pig_9	Pig_10	Pig_11	Pig_12	Pig_13	pvalues	adjPvalues
k__Bacteria;p__Cyanobacteria;c__Chloroplast;o__Streptophyta;f__;g__	9.40954	-3.14207	-0.680927	-0.608626	1.29247	2.7736	1.20462	1.16541	1.25998	2.91652	0.939691	0.138914	-1.26109	2.69755	4.44707e-07	6.44825e-06
k__Bacteria;p__Firmicutes;c__Bacilli;o__Lactobacillales;f__Aerococcaceae;g__Facklamia	9.35137	-4.46793	1.40955	-2.06184	-1.01025	0.35577	-3.82493	-1.10225	-1.43644	-0.473192	1.27698	-0.915636	-2.64683	-0.307987	1.68611e-11	1.46692e-09
k__Bacteria;p__Firmicutes;c__Bacilli;o__Lactobacillales;f__Leuconostocaceae;g__Weissella	6.55387	-2.96436	2.0169	1.28672	-2.16801	-6.0592	-2.61825	-0.841976	-4.63799	-4.96503	-3.38727	-1.23548	-2.01543	-4.6309	0.000113172	0.000984598
k__Bacteria;p__Proteobacteria;c__Gammaproteobacteria;o__Pseudomonadales;f__Moraxellaceae;g__Moraxella	5.49869	-3.43513	3.40067	-0.196159	1.62737	1.32725	-2.73859	-1.98864	-0.0020035	-1.36247	0.181285	-1.85693	-2.73859	1.29565	1.28331e-06	1.59497e-05
k__Bacteria;p__Proteobacteria;c__Gammaproteobacteria;o__Pseudomonadales;f__Moraxellaceae;g__Psychrobacter	7.80954	-2.67987	4.11723	-0.58883	2.42479	2.74862	-4.33347	0.771136	-1.25647	-0.808642	3.17177	1.42012	-3.55316	2.70452	3.86923e-05	0.000374025
k__Bacteria;p__Firmicutes;c__Bacilli;o__Turicibacterales;f__Turicibacteraceae;g__Turicibacter	1.48213	3.8171	1.74738	3.92749	-1.19452	3.13594	0.600817	0.147728	1.05521	3.84436	3.75871	1.33904	-0.694521	5.77578	1.56376e-09	4.53489e-08
k__Bacteria;p__Firmicutes;c__Clostridia;o__Clostridiales;f__Clostridiaceae;g__	6.29737	2.03462	1.7665	2.9991	0.772824	1.92829	0.481054	-0.0655653	1.64803	3.01281	1.17171	0.743808	1.51713	4.14586	0.000848238	0.00614972
k__Bacteria;p__Firmicutes;c__Clostridia;o__Clostridiales;f__Clostridiaceae;g__SMB53	4.46272	3.76761	2.02575	2.92859	0.37248	2.55461	-0.955846	0.469858	-0.869427	2.83646	1.69558	0.138617	-1.20672	3.49607	2.42115e-09	5.26599e-08
k__Bacteria;p__Firmicutes;c__Clostridia;o__Clostridiales;f__Peptostreptococcaceae;g__	0.805126	3.97471	1.96142	3.44234	-1.13152	1.89612	0.85022	-0.131517	0.136509	3.53573	5.77194	1.98	1.16695	3.5812	1.36144e-09	4.53489e-08
k__Bacteria;p__Proteobacteria;c__Epsilonproteobacteria;o__Campylobacterales;f__Helicobacteraceae;g__Helicobacter	4.65122	3.94652	-3.10229	-6.62448	0.88681	-3.28827	-1.37059	0.122007	-7.1192	-2.37059	-0.614687	-4.41638	-3.92832	-1.70973	2.39086e-08	4.1601e-07
k__Bacteria;p__Proteobacteria;c__Gammaproteobacteria;o__Enterobacteriales;f__Enterobacteriaceae;g__	0.439007	2.70695	5.0912	2.35712	2.74593	9.19943	3.00188	3.24992	0.207519	1.95345	8.45122	4.49292	1.86155	3.09984	1.84846e-05	0.00020102
k__Bacteria;p__Proteobacteria;c__Gammaproteobacteria;o__Pasteurellales;f__Pasteurellaceae;g__Actinobacillus	6.4999	2.16698	6.24346	1.74374	2.37774	3.71733	-5.12995	-1.3177	-2.53702	1.43946	3.73466	-2.87447	-3.68619	3.96058	0.000390562	0.00308899

## Sheet: G.T2.DA.fitZig.Jejunum.Ileum
Characterization of bacterial microbiota compositions along the intestinal tract in pigs and their interactions and functions Crespo-Piazuelo, D.1,2,*, Estellé, J.3, Revilla, M.1,2, Criado-Mesas, L.1, Ramayo-Caldas, Y.3, Óvilo, C.4, Fernández, A.I.4, Ballester, M.5, and Folch, J.M.1,2 1Plant and Animal Genomics, Centre for Research in Agricultural Genomics (CRAG), CSIC-IRTA-UAB-UB Consortium, Bel…
Supplementary Table S2. This table contains the results of the differential abundance analysis at the genus level performed with metagenomeSeq24. Each sheet represents one of the four consecutive correlations between the five sections for the 13 pigs. The colour shows which genus is more abundant in that section when comparing the two sections: red, duodenum; yellow, jejunum; green, ileum; blue, …
Genus	(Intercept)	TissueT3	Pig_2	Pig_3	Pig_4	Pig_5	Pig_6	Pig_7	Pig_8	Pig_9	Pig_10	Pig_11	Pig_12	Pig_13	pvalues	adjPvalues
k__Bacteria;p__Cyanobacteria;c__Chloroplast;o__Streptophyta;f__;g__	5.50927	-3.3181	-0.0428649	1.41498	1.67198	2.32331	1.06146	1.8282	3.39708	2.86461	2.17742	0.975306	1.69019	2.33294	4.86759e-06	7.05801e-05
k__Bacteria;p__Firmicutes;c__Bacilli;o__Lactobacillales;f__Streptococcaceae;g__Streptococcus	7.98924	3.23098	3.59532	-2.01594	3.45562	0.14882	2.17893	4.85766	0.162799	2.4995	2.42644	2.31767	-0.163372	3.59193	2.19856e-05	0.000212527
k__Bacteria;p__Firmicutes;c__Bacilli;o__Turicibacterales;f__Turicibacteraceae;g__Turicibacter	5.28628	2.58558	1.06684	3.60828	-1.37543	3.46316	1.12594	-0.400017	-1.17018	4.82203	5.85935	3.30125	-1.60343	4.91399	0.00084573	0.00613154
k__Bacteria;p__Firmicutes;c__Clostridia;o__Clostridiales;f__;g__	2.20646	3.58143	0.395141	2.09804	0.562418	1.60998	-1.17601	-0.561994	-0.109783	2.41331	2.56343	0.0250203	1.55118	2.68571	2.85015e-07	8.26544e-06
k__Bacteria;p__Firmicutes;c__Clostridia;o__Clostridiales;f__Clostridiaceae;g__	8.59296	3.37507	0.0890964	3.48803	-0.706554	1.54517	0.535938	-1.51651	0.248279	3.91253	2.65101	1.22854	1.21687	4.03653	9.73976e-07	1.88302e-05
k__Bacteria;p__Firmicutes;c__Clostridia;o__Clostridiales;f__Clostridiaceae;g__SMB53	8.80123	3.70144	-0.0612549	1.93229	-0.656769	1.63037	-1.09765	-1.66965	-1.54926	2.55493	2.15447	0.0418336	-0.0368047	2.82175	1.38514e-07	8.03379e-06
k__Bacteria;p__Firmicutes;c__Clostridia;o__Clostridiales;f__Peptostreptococcaceae;g__	5.27089	2.47154	1.62754	3.94129	-1.97631	1.08819	-0.325552	-0.44202	0.590024	2.39303	3.46769	2.65267	1.0391	2.62003	0.000842626	0.00613154
k__Bacteria;p__Proteobacteria;c__Gammaproteobacteria;o__Enterobacteriales;f__Enterobacteriaceae;g__	1.53798	3.36699	5.51243	1.37467	4.666	11.016	3.5891	6.26327	2.54811	6.49699	10.941	5.95497	4.79983	3.45324	7.42068e-06	8.60799e-05
k__Bacteria;p__Proteobacteria;c__Gammaproteobacteria;o__Pasteurellales;f__Pasteurellaceae;g__Actinobacillus	4.91673	3.54484	8.65881	4.84983	6.96576	6.19173	1.52145	4.67999	1.50651	6.36937	6.35197	1.69511	0.932216	6.70093	0.00108937	0.0070204

## Sheet: G.T3.DA.fitZig.Ileum.ProximalC
Characterization of bacterial microbiota compositions along the intestinal tract in pigs and their interactions and functions Crespo-Piazuelo, D.1,2,*, Estellé, J.3, Revilla, M.1,2, Criado-Mesas, L.1, Ramayo-Caldas, Y.3, Óvilo, C.4, Fernández, A.I.4, Ballester, M.5, and Folch, J.M.1,2 1Plant and Animal Genomics, Centre for Research in Agricultural Genomics (CRAG), CSIC-IRTA-UAB-UB Consortium, Bel…
Supplementary Table S2. This table contains the results of the differential abundance analysis at the genus level performed with metagenomeSeq24. Each sheet represents one of the four consecutive correlations between the five sections for the 13 pigs. The colour shows which genus is more abundant in that section when comparing the two sections: red, duodenum; yellow, jejunum; green, ileum; blue, …
Genus	(Intercept)	TissueT4	Pig_2	Pig_3	Pig_4	Pig_5	Pig_6	Pig_7	Pig_8	Pig_9	Pig_10	Pig_11	Pig_12	Pig_13	pvalues	adjPvalues
k__Bacteria;p__Actinobacteria;c__Actinobacteria;o__Actinomycetales;f__Corynebacteriaceae;g__Corynebacterium	8.00796	-2.66732	0.154755	-0.141334	-0.194294	-3.14665	-1.83455	1.48371	0.222304	-1.78938	-3.00437	0.27854	-1.01192	-1.60452	1.33261e-06	3.13162e-06
k__Bacteria;p__Firmicutes;c__Bacilli;o__Lactobacillales;f__Lactobacillaceae;g__Lactobacillus	13.7521	-2.39407	-0.408417	1.3064	-0.244803	-0.266837	-1.45294	-1.58044	0.0943795	-2.33282	0.216984	-2.25937	-2.70031	-2.23123	1.23373e-05	2.7612e-05
k__Bacteria;p__Firmicutes;c__Bacilli;o__Lactobacillales;f__Streptococcaceae;g__Streptococcus	13.0612	-3.76158	-0.313777	-4.13952	2.16186	-2.37958	0.449608	3.35312	-0.575825	-1.401	0.871048	0.288687	0.215337	0.592451	4.56396e-11	1.53219e-10
k__Bacteria;p__Firmicutes;c__Bacilli;o__Turicibacterales;f__Turicibacteraceae;g__Turicibacter	11.4488	-4.76429	-3.10537	-1.87017	-4.26671	0.439013	-1.03847	-4.04858	-6.15022	0.345316	-0.223375	0.168901	-2.54729	-0.591616	9.67516e-16	6.49618e-15
k__Bacteria;p__Firmicutes;c__Clostridia;o__Clostridiales;f__Clostridiaceae;g__	14.8503	-3.82784	-3.434	-0.468127	-2.97647	-1.69812	-2.43411	-3.69721	-2.36898	-0.167876	-1.66758	-0.969574	-0.0106422	-0.847718	2.31301e-11	8.36243e-11
k__Bacteria;p__Firmicutes;c__Clostridia;o__Clostridiales;f__Clostridiaceae;g__Clostridium	14.3729	-4.21814	-6.5961	-5.1333	-2.19289	-5.48053	-6.144	-6.30848	-2.03911	-5.36746	-5.3992	-4.22941	0.469612	-4.51071	3.81775e-13	1.79434e-12
k__Bacteria;p__Firmicutes;c__Clostridia;o__Clostridiales;f__Clostridiaceae;g__SMB53	14.033	-3.92617	-2.35332	-0.457834	-1.37374	-0.706312	-2.56695	-3.11783	-1.83955	0.190409	-0.619656	-1.01057	0.281352	-0.255358	8.35528e-12	3.27248e-11
k__Bacteria;p__Firmicutes;c__Clostridia;o__Clostridiales;f__Peptostreptococcaceae;g__	9.96967	-3.1016	-1.25745	-0.0358182	-1.1036	-1.46098	-2.50302	-0.745619	-1.27408	-0.858757	-1.5787	-0.25091	0.247388	-1.45693	2.85606e-08	7.89618e-08
k__Bacteria;p__Firmicutes;c__Clostridia;o__Clostridiales;f__Veillonellaceae;g__Veillonella	7.41597	-3.2673	4.3507	1.36067	3.75179	1.29231	-0.861933	1.98818	0.599596	-0.702386	-0.956796	1.57082	0.0115671	-1.05466	1.95268e-08	5.736e-08
k__Bacteria;p__Proteobacteria;c__Epsilonproteobacteria;o__Campylobacterales;f__Helicobacteraceae;g__Flexispira	1.75769	-3.51538	6.86957	5.47617	3.72147	5.21418	5.85712	6.77103	4.85649	6.21055	3.35022	2.5222	2.69616	5.53035	4.56744e-08	1.19261e-07
k__Bacteria;p__Proteobacteria;c__Gammaproteobacteria;o__Enterobacteriales;f__Enterobacteriaceae;g__	6.90239	-4.13944	3.00619	-0.897486	1.89384	7.41561	2.10942	5.58531	2.16663	4.25428	7.63967	3.67638	3.76463	0.0346869	8.84643e-13	3.77984e-12
k__Bacteria;p__Proteobacteria;c__Gammaproteobacteria;o__Pasteurellales;f__Pasteurellaceae;g__Actinobacillus	8.71628	-4.56373	6.40607	3.32809	5.92752	3.60229	4.75095	5.32647	2.32747	4.22684	2.94155	5.49004	4.2933	4.49186	8.92637e-15	5.24424e-14
k__Bacteria;p__Proteobacteria;c__Gammaproteobacteria;o__Pasteurellales;f__Pasteurellaceae;g__Aggregatibacter	4.56148	-3.14569	4.46523	0.207519	5.48541	3.11365	1.66096	1.63532	3.51118	1.65406	4.12746	4.16432	2.87148	2.38378	1.89687e-08	5.736e-08
k__Bacteria;p__Proteobacteria;c__Gammaproteobacteria;o__Pseudomonadales;f__Moraxellaceae;g__Psychrobacter	4.95008	-3.59233	2.64418	-2.99166	4.16827	-1.68686	-1.82007	6.59352	-3.15392	-0.905596	-0.573314	0.507047	-1.15392	1.31145	8.85126e-07	2.18952e-06
k__Bacteria;p__Tenericutes;c__Mollicutes;o__Mycoplasmatales;f__Mycoplasmataceae;g__Mycoplasma	8.01273	-2.03464	-5.20293	-5.42808	-0.0111631	-0.163683	-6.99541	-2.28859	-6.32814	-6.99541	-5.04196	-2.11463	-6.32814	-6.99541	0.0017339	0.00370424
k__Bacteria;p__Bacteroidetes;c__Bacteroidia;o__Bacteroidales;f__Prevotellaceae;g__Prevotella	5.3308	8.94563	2.44726	-0.206881	1.57327	-0.140884	-0.572292	3.39416	-0.186091	0.220191	0.0496295	-0.550965	0.236273	-0.355461	1.85423e-36	8.71487e-35
k__Bacteria;p__Firmicutes;c__Clostridia;o__Clostridiales;f__;g__	6.40233	4.36711	-0.444216	0.13778	0.556164	0.762733	-1.03175	0.620973	0.599602	0.883111	0.829854	-0.580797	1.02557	0.70975	7.65733e-14	3.99883e-13
k__Bacteria;p__Firmicutes;c__Clostridia;o__Clostridiales;f__Veillonellaceae;g__	-1.12944	5.72707	6.49832	2.02093	5.21981	3.34014	1.15658	4.03742	3.04319	3.52907	3.88151	3.05556	3.899	3.26696	1.53028e-17	1.19872e-16
k__Bacteria;p__Firmicutes;c__Clostridia;o__Clostridiales;f__Veillonellaceae;g__Anaerovibrio	1.84963	8.91154	4.18674	0.344922	1.79075	0.794592	-0.824327	4.62596	0.863484	1.57434	-0.651228	0.0243779	0.291387	-0.753098	5.04259e-34	1.18501e-32
k__Bacteria;p__Firmicutes;c__Clostridia;o__Clostridiales;f__Veillonellaceae;g__Dialister	0.967411	6.98404	4.19691	1.41732	2.84988	0.854297	-0.476539	4.83285	1.32108	0.876781	0.607313	0.783483	2.33014	-0.354705	2.07974e-21	1.95496e-20
k__Bacteria;p__Firmicutes;c__Clostridia;o__Clostridiales;f__Veillonellaceae;g__Megasphaera	0.249048	8.21918	6.47527	2.51891	4.20031	3.67795	1.40705	5.17889	2.89668	2.39048	2.57045	1.71497	1.60562	1.30035	1.11237e-30	1.74272e-29
k__Bacteria;p__Firmicutes;c__Clostridia;o__Clostridiales;f__Veillonellaceae;g__Phascolarctobacterium	3.3536	7.93643	-0.920965	-1.23748	-0.190625	-0.786364	-1.97553	1.6333	-2.24395	-0.993061	-1.43938	-2.97857	-3.29096	-1.7656	4.33975e-25	5.09921e-24

## Sheet: G.T4.DA.fitZig.Proximal.DistalC
Characterization of bacterial microbiota compositions along the intestinal tract in pigs and their interactions and functions Crespo-Piazuelo, D.1,2,*, Estellé, J.3, Revilla, M.1,2, Criado-Mesas, L.1, Ramayo-Caldas, Y.3, Óvilo, C.4, Fernández, A.I.4, Ballester, M.5, and Folch, J.M.1,2 1Plant and Animal Genomics, Centre for Research in Agricultural Genomics (CRAG), CSIC-IRTA-UAB-UB Consortium, Bel…
Supplementary Table S2. This table contains the results of the differential abundance analysis at the genus level performed with metagenomeSeq24. Each sheet represents one of the four consecutive correlations between the five sections for the 13 pigs. The colour shows which genus is more abundant in that section when comparing the two sections: red, duodenum; yellow, jejunum; green, ileum; blue, …
Genus	(Intercept)	TissueT5	Pig_2	Pig_3	Pig_4	Pig_5	Pig_6	Pig_7	Pig_8	Pig_9	Pig_10	Pig_11	Pig_12	Pig_13	pvalues	adjPvalues
k__Bacteria;p__Cyanobacteria;c__4C0d-2;o__YS2;f__;g__	9.74515	-1.12194	2.40563	-0.00659982	0.104959	1.03675	0.518959	1.4217	1.69501	-0.709773	0.268038	-0.648957	1.66214	0.826162	0.00241043	0.00764688
k__Bacteria;p__Deferribacteres;c__Deferribacteres;o__Deferribacterales;f__Deferribacteraceae;g__Mucispirillum	2.93021	-2.00786	2.98061	2.70711	3.78344	6.19835	2.99646	4.68088	3.11612	0.158682	-0.928468	2.68088	0.909932	1.52716	2.50114e-07	1.43816e-06
k__Bacteria;p__Firmicutes;c__Clostridia;o__Clostridiales;f__Clostridiaceae;g__	10.9251	-1.10806	-3.4515	-1.27555	-2.37525	-1.4141	-2.29437	-3.41484	-1.22115	-1.60309	-1.49828	0.153873	-0.156279	-0.924731	0.00272605	0.00835987
k__Bacteria;p__Firmicutes;c__Clostridia;o__Clostridiales;f__Clostridiaceae;g__SMB53	10.4916	-1.8263	-3.34211	-1.89605	-2.05065	-2.92757	-2.45769	-2.89941	-1.37882	-1.43142	-0.520487	-0.0327903	0.251958	-0.146967	8.83044e-07	4.77882e-06
k__Bacteria;p__Firmicutes;c__Clostridia;o__Clostridiales;f__Veillonellaceae;g__Acidaminococcus	3.02574	-1.46651	7.65328	2.51671	4.29561	3.73888	2.57403	5.20996	4.18097	2.17878	3.08245	4.18188	5.43835	1.40368	7.55162e-05	0.000289479
k__Bacteria;p__Firmicutes;c__Clostridia;o__Clostridiales;f__Veillonellaceae;g__Dialister	6.85505	-1.39893	4.61474	2.76354	2.81468	1.11798	0.768623	4.87599	3.75067	1.95278	2.17411	3.666	3.47908	1.51378	0.00015843	0.000560598
k__Bacteria;p__Firmicutes;c__Clostridia;o__Clostridiales;f__Veillonellaceae;g__Megasphaera	7.17397	-1.63885	6.95615	4.84132	4.29754	4.78316	1.17293	6.22032	4.04516	4.2471	4.28206	4.36522	4.0594	3.49197	9.96312e-06	4.3648e-05
k__Bacteria;p__Firmicutes;c__Clostridia;o__Clostridiales;f__Veillonellaceae;g__Mitsuokella	7.79091	-1.63572	0.990656	-2.22712	-2.49016	-3.29427	-3.63684	0.272878	-0.311662	-1.28444	-1.63419	-1.92667	-0.270079	-2.5196	2.1425e-05	8.57001e-05
k__Bacteria;p__Firmicutes;c__Clostridia;o__Clostridiales;f__Veillonellaceae;g__Veillonella	3.99779	-2.51393	6.75302	2.07385	2.20126	1.68192	-0.837149	2.47961	-0.787381	-0.518072	-0.619676	0.43795	0.544102	-0.0981251	5.31205e-10	4.44281e-09
k__Bacteria;p__Proteobacteria;c__Betaproteobacteria;o__Tremblayales;f__;g__	6.44262	-2.98286	6.31179	-0.20098	-3.31413	-1.80849	-2.25503	-1.97938	-0.351351	-4.95119	1.31694	-4.95119	-2.9876	4.81801	8.36959e-11	9.62502e-10
k__Bacteria;p__Proteobacteria;c__Epsilonproteobacteria;o__Campylobacterales;f__Campylobacteraceae;g__Campylobacter	9.52624	-1.61546	3.32085	-0.702574	-0.514611	2.33554	1.16099	3.18657	2.29411	-1.89884	2.00272	-1.06099	0.576279	1.79272	1.32658e-05	5.54752e-05
k__Bacteria;p__Proteobacteria;c__Epsilonproteobacteria;o__Campylobacterales;f__Helicobacteraceae;g__Helicobacter	8.14323	-2.39875	-0.361709	-4.24769	-0.444641	0.315232	-0.484789	-1.78288	-2.61296	-3.65137	-4.15137	-2.56307	-3.69792	-1.67718	1.34374e-10	1.3736e-09
k__Bacteria;p__Proteobacteria;c__Gammaproteobacteria;o__Enterobacteriales;f__Enterobacteriaceae;g__	4.12423	-2.44111	1.79248	-1.1112	1.55873	3.41441	-0.611196	4.967	2.08782	0.167646	6.02886	1.62937	2.84724	0.181285	1.9693e-10	1.81176e-09
k__Bacteria;p__Proteobacteria;c__Gammaproteobacteria;o__Pasteurellales;f__Pasteurellaceae;g__Actinobacillus	5.96956	-3.77345	3.91577	1.52128	3.3785	0.917864	3.00634	4.36104	1.54674	0.400052	0.175009	4.2152	2.54571	3.50774	1.16701e-20	3.15399e-19
k__Bacteria;p__Proteobacteria;c__Gammaproteobacteria;o__Pasteurellales;f__Pasteurellaceae;g__Aggregatibacter	2.97407	-2.24812	2.33619	-0.463778	2.32656	0.715277	-0.189045	1.14999	1.52744	-0.463778	1.89592	3.12125	1.45735	1.60942	1.50218e-07	9.87149e-07
k__Archaea;p__Euryarchaeota;c__Methanobacteria;o__Methanobacteriales;f__Methanobacteriaceae;g__Methanobrevibacter	3.47461	2.7821	-1.41549	1.03398	-3.62946	-1.63522	-0.17814	-0.582842	-1.48822	-2.43365	1.99649	-3.2047	-2.04814	0.790782	6.29112e-10	4.82319e-09
k__Bacteria;p__Bacteroidetes;c__Bacteroidia;o__Bacteroidales;f__;g__	8.98158	1.66227	-0.998802	0.0400403	0.876312	0.606545	-0.868533	1.04908	0.417968	-1.33058	1.69339	-0.789811	-0.863455	-0.303442	7.45278e-06	3.42828e-05
k__Bacteria;p__Bacteroidetes;c__Bacteroidia;o__Bacteroidales;f__p-2534-18B5;g__	6.65334	2.34116	-0.660588	-7.82393	-7.82393	-1.73375	-0.226855	-0.813219	-5.28019	-4.81274	-0.237185	-6.9221	-5.47371	-0.259989	1.88592e-07	1.1567e-06
k__Bacteria;p__Bacteroidetes;c__Bacteroidia;o__Bacteroidales;f__Porphyromonadaceae;g__Parabacteroides	6.28227	1.34946	-4.29604	-3.37204	-3.12434	-0.544129	-1.48575	-4.00356	-3.87204	-3.78708	1.38185	-3.64233	-3.64505	-2.17303	0.000428425	0.00145982
k__Bacteria;p__Bacteroidetes;c__Bacteroidia;o__Bacteroidales;f__RF16;g__	4.46278	2.15125	-2.28566	-3.11236	-3.13473	-3.79814	2.03537	-1.47377	-2.85028	-3.95117	0.0938135	-1.84681	-3.53501	-1.924	3.03073e-06	1.46751e-05
k__Bacteria;p__Bacteroidetes;c__Bacteroidia;o__Bacteroidales;f__S24-7;g__	8.42159	1.09402	0.994182	1.08707	0.793282	1.1225	-0.258681	2.05171	0.983228	0.338293	2.13647	1.31257	1.09173	1.21359	0.00308364	0.00915145
k__Bacteria;p__Firmicutes;c__Clostridia;o__Clostridiales;f__[Mogibacteriaceae];g__	2.00066	1.90557	-2.25146	1.48174	0.4693	0.831483	0.179948	0.993964	-0.0497678	0.242713	0.207519	-0.117233	-2.95345	0.0627477	2.89107e-06	1.46751e-05
k__Bacteria;p__Firmicutes;c__Clostridia;o__Clostridiales;f__Christensenellaceae;g__	1.68152	4.65934	-0.82313	1.99236	1.47072	1.14248	-0.603941	-1.45159	-0.674971	-0.441408	6.37022	-0.14045	-0.889356	-0.441408	1.83104e-22	1.68456e-20
k__Bacteria;p__Firmicutes;c__Clostridia;o__Clostridiales;f__Lachnospiraceae;g__Shuttleworthia	2.05947	1.46602	6.37799	4.89979	3.69937	-1.96688	4.58538	3.26178	6.97523	1.0222	1.84674	5.23393	1.54373	3.11541	0.000107933	0.000397194
k__Bacteria;p__Firmicutes;c__Clostridia;o__Clostridiales;f__Ruminococcaceae;g__Ruminococcus	7.84	1.16723	-1.07283	-0.486136	-0.433098	-0.550698	-0.52453	0.288543	-0.225412	-0.642359	0.941238	-0.619862	0.0700399	-0.150996	0.00159887	0.00525343
k__Bacteria;p__Firmicutes;c__Erysipelotrichi;o__Erysipelotrichales;f__Erysipelotrichaceae;g__RFN20	3.67331	3.0901	-0.0136603	-0.603946	-0.773984	-0.696159	-0.253727	0.988458	1.43189	-0.185984	4.70171	-0.153714	0.284807	-0.00942951	2.31308e-16	4.25607e-15
k__Bacteria;p__Planctomycetes;c__Planctomycetia;o__Pirellulales;f__Pirellulaceae;g__	5.40191	3.65432	-3.13664	0.121334	-1.76718	-2.16315	-0.413942	-1.54564	-2.45563	-4.30008	1.61132	-2.70688	-2.8384	-1.21581	1.3713e-20	3.15399e-19
k__Bacteria;p__Proteobacteria;c__Deltaproteobacteria;o__GMD14H09;f__;g__	5.73529	3.14873	-2.80736	-0.63012	-1.19045	-2.01576	-2.21351	0.185755	1.33375	-2.09862	1.65266	-1.22469	-1.58405	0.504087	6.56571e-16	1.00674e-14
k__Bacteria;p__Spirochaetes;c__Spirochaetes;o__Sphaerochaetales;f__Sphaerochaetaceae;g__Sphaerochaeta	3.02617	4.1559	-5.3838	-2.78935	-2.89688	-0.916597	-1.3744	-2.43151	-2.15067	-1.7679	2.01628	-1.26087	-0.798343	-1.42534	3.65986e-21	1.68354e-19
k__Bacteria;p__Spirochaetes;c__Spirochaetes;o__Spirochaetales;f__Spirochaetaceae;g__Treponema	7.94559	2.61612	-1.99071	-2.20818	-2.87454	0.785001	-0.0351474	-1.76073	-0.52325	-1.43675	3.26874	-1.18095	-1.83671	1.06442	2.80357e-12	3.68469e-11
k__Bacteria;p__WPS-2;c__;o__;f__;g__	3.50287	2.97154	-4.98864	-4.01026	-4.98864	-0.579204	-2	-5.14229	-4.98864	-1.71135	3.0849	-4.98864	-2.20425	0.452682	5.91557e-09	4.1864e-08
