# Supplementary material for: Characterization of bacterial microbiota compositions along the intestinal tract in pigs and their interactions and functions
Source: Sci Rep. 2018 Aug 24;8:12727. doi: 10.1038/s41598-018-30932-6 (PMC6109158; doi:10.1038/s41598-018-30932-6)
Supplement: Supplementary file 4 — Supplementary Table S3 [file 41598_2018_30932_MOESM4_ESM.xlsx]

## Sheet: Duodenum.Jejunum
Characterization of bacterial microbiota compositions along the intestinal tract in pigs and their interactions and functions Crespo-Piazuelo, D.1,2,*, Estellé, J.3, Revilla, M.1,2, Criado-Mesas, L.1, Ramayo-Caldas, Y.3, Óvilo, C.4, Fernández, A.I.4, Ballester, M.5, and Folch, J.M.1,2 1Plant and Animal Genomics, Centre for Research in Agricultural Genomics (CRAG), CSIC-IRTA-UAB-UB Consortium, Bel…
Supplementary Table S3. This table contains the results of the differential abundance analysis performed with DESeq227 for the KEGG26 orthologies (KOs) predicted with PICRUSt25 at the pathway level. Each sheet represents one of the four consecutive correlations between the five sections for the 13 pigs. The colour shows which pathway is more abundant in that section when comparing the two section…
KEGG_PATHWAYS	baseMean	log2FoldChange	lfcSE	stat	pvalue	padj
N-Glycan_biosynthesis	2934.32	-1.33714	0.183006	-7.30654	2.74117e-13	7.29151e-11
Photosynthesis_-_antenna_proteins	9285.34	-1.32798	0.208644	-6.36482	1.95522e-10	2.60045e-08
Carotenoid_biosynthesis	4769.17	-1.2685	0.208514	-6.08351	1.17578e-09	7.81891e-08
Flavonoid_biosynthesis	1714.87	-1.22783	0.207904	-5.90574	3.51076e-09	1.86772e-07
Steroid_biosynthesis	1265.53	-1.21738	0.208567	-5.8369	5.31818e-09	2.35773e-07
Meiosis_-_yeast	2441.89	-1.20678	0.208644	-5.78394	7.29721e-09	2.77294e-07
Calcium_signaling_pathway	546.28	-1.09477	0.206145	-5.31068	1.09214e-07	2.9051e-06
Fluorobenzoate_degradation	1536.4	-1.10181	0.208529	-5.28372	1.26585e-07	3.06104e-06
Chlorocyclohexane_and_chlorobenzene_degradation	3647.5	-0.989134	0.204136	-4.84546	1.26318e-06	2.40005e-05
Parkinsons_disease	3821.63	-0.968202	0.205251	-4.71715	2.39169e-06	4.24126e-05
p53_signaling_pathway	464.32	-0.949917	0.205071	-4.63213	3.61923e-06	6.01698e-05
Colorectal_cancer	444.024	-0.935836	0.205264	-4.55918	5.1354e-06	6.50483e-05
Influenza_A	444.024	-0.935836	0.205264	-4.55918	5.1354e-06	6.50483e-05
Small_cell_lung_cancer	444.024	-0.935836	0.205264	-4.55918	5.1354e-06	6.50483e-05
Toxoplasmosis	444.024	-0.935836	0.205264	-4.55918	5.1354e-06	6.50483e-05
Viral_myocarditis	444.024	-0.935836	0.205264	-4.55918	5.1354e-06	6.50483e-05
Protein_processing_in_endoplasmic_reticulum	12069.9	-0.464117	0.102062	-4.54742	5.43088e-06	6.56643e-05
Protein_digestion_and_absorption	265.24	-0.914202	0.206633	-4.42427	9.67669e-06	0.00010725
Porphyrin_and_chlorophyll_metabolism	230786	-0.365703	0.0884499	-4.13458	3.55601e-05	0.000295593
Cardiac_muscle_contraction	3377.61	-0.849089	0.206685	-4.10812	3.98886e-05	0.000321527
Metabolism_of_xenobiotics_by_cytochrome_P450	20812	-0.62017	0.156048	-3.97422	7.06102e-05	0.000536638
Photosynthesis_proteins	144912	-0.440784	0.117144	-3.76276	0.000168051	0.00114619
beta-Alanine_metabolism	38310.2	-0.266778	0.0717037	-3.72056	0.00019878	0.00132189
Drug_metabolism_-_cytochrome_P450	23390.8	-0.530617	0.150537	-3.52483	0.000423757	0.0026838
Photosynthesis	134119	-0.369048	0.106732	-3.45771	0.000544786	0.00331952
Lipoic_acid_metabolism	9288.07	-0.603773	0.179337	-3.36669	0.000760759	0.00421587
Phosphatidylinositol_signaling_system	26856.3	-0.260646	0.08018	-3.25076	0.00115097	0.00612318
Sulfur_metabolism	57421.5	-0.154752	0.0497918	-3.10798	0.00188372	0.00963597
Transporters	1.79486e+06	0.292676	0.0476135	6.14692	7.9004e-10	7.00503e-08
ABC_transporters	845547	0.258075	0.0460365	5.60588	2.07205e-08	6.88958e-07
Fructose_and_mannose_metabolism	226728	0.328952	0.0606277	5.42577	5.77065e-08	1.70555e-06
Amino_sugar_and_nucleotide_sugar_metabolism	405303	0.255171	0.0505892	5.04398	4.55939e-07	1.01067e-05
G_protein-coupled_receptors	136.328	0.903635	0.18086	4.99634	5.84298e-07	1.19556e-05
Translation_proteins	227054	0.143597	0.0316805	4.53267	5.82436e-06	6.73599e-05
Drug_metabolism_-_other_enzymes	85188.9	0.349581	0.0800048	4.3695	1.24533e-05	0.000132503
Transcription_machinery	205526	0.216501	0.0497144	4.3549	1.33127e-05	0.000136199
Biosynthesis_of_ansamycins	19808.9	0.525193	0.122187	4.29827	1.72133e-05	0.000169583
Energy_metabolism	159545	0.396125	0.092507	4.28211	1.85128e-05	0.000175872
Methane_metabolism	268989	0.122273	0.0293509	4.16592	3.10104e-05	0.00028444
DNA_replication_proteins	329218	0.161838	0.0389282	4.15734	3.21978e-05	0.000285487
Phosphotransferase_system_(PTS)	296296	0.642502	0.155062	4.14352	3.42011e-05	0.000293467
Transcription_factors	477950	0.310259	0.0765878	4.05103	5.09931e-05	0.000398946
Chromosome	417174	0.118436	0.0304503	3.88948	0.000100458	0.000742275
General_function_prediction_only	905010	0.0743896	0.0193447	3.84549	0.000120313	0.000864952
Prion_diseases	885.208	0.780645	0.206106	3.78759	0.000152117	0.00106482
Ribosome_Biogenesis	377704	0.155882	0.0429823	3.62665	0.000287117	0.00186276
Bacterial_toxins	43190.1	0.308638	0.0894726	3.44953	0.000561572	0.00331952
Nitrotoluene_degradation	7338.68	0.636597	0.184338	3.45342	0.00055352	0.00331952
Pentose_and_glucuronate_interconversions	107251	0.304373	0.089459	3.40237	0.000668042	0.00386302
Function_unknown	406540	0.175259	0.0517145	3.38898	0.000701538	0.00397041
Germination	4472.68	0.682835	0.207265	3.2945	0.000985976	0.00535244
Galactose_metabolism	216680	0.34856	0.110242	3.16177	0.00156814	0.00817891

## Sheet: Jejunum.Ileum
Characterization of bacterial microbiota compositions along the intestinal tract in pigs and their interactions and functions Crespo-Piazuelo, D.1,2,*, Estellé, J.3, Revilla, M.1,2, Criado-Mesas, L.1, Ramayo-Caldas, Y.3, Óvilo, C.4, Fernández, A.I.4, Ballester, M.5, and Folch, J.M.1,2 1Plant and Animal Genomics, Centre for Research in Agricultural Genomics (CRAG), CSIC-IRTA-UAB-UB Consortium, Bel…
Supplementary Table S3. This table contains the results of the differential abundance analysis performed with DESeq227 for the KEGG26 orthologies (KOs) predicted with PICRUSt25 at the pathway level. Each sheet represents one of the four consecutive correlations between the five sections for the 13 pigs. The colour shows which pathway is more abundant in that section when comparing the two section…
KEGG_PATHWAYS	baseMean	log2FoldChange	lfcSE	stat	pvalue	padj
Basal_transcription_factors	1931.69	-1.29074	0.197274	-6.54289	6.03406e-11	7.87445e-09
Flavonoid_biosynthesis	276.031	-1.14439	0.200046	-5.72065	1.06119e-08	5.53943e-07
Drug_metabolism_-_cytochrome_P450	15439.7	-0.862471	0.151594	-5.68934	1.27535e-08	5.54777e-07
Retinol_metabolism	10417.1	-0.928035	0.176732	-5.25109	1.51205e-07	3.94645e-06
Prenyltransferases	102943	-0.291477	0.0557311	-5.23007	1.69444e-07	4.02043e-06
Stilbenoid,_diarylheptanoid_and_gingerol_biosynthesis	2215.25	-1.03483	0.199082	-5.19802	2.01421e-07	4.3809e-06
Mineral_absorption	2278.05	-1.02674	0.200056	-5.1323	2.86229e-07	5.74659e-06
Glycosphingolipid_biosynthesis_-_ganglio_series	3868.98	-1.01762	0.199226	-5.10787	3.25805e-07	6.07394e-06
Steroid_hormone_biosynthesis	2029.52	-1.01356	0.199937	-5.06941	3.99053e-07	6.30362e-06
Carotenoid_biosynthesis	918.607	-1.01007	0.199457	-5.06408	4.10369e-07	6.30362e-06
Glycolysis_/_Gluconeogenesis	377157	-0.226478	0.0447233	-5.06399	4.10581e-07	6.30362e-06
Amoebiasis	2042.74	-1.00061	0.199746	-5.00941	5.45973e-07	7.91661e-06
Primary_bile_acid_biosynthesis	6086.65	-0.897132	0.183549	-4.88771	1.02016e-06	1.40138e-05
Calcium_signaling_pathway	83.6624	-0.870425	0.181151	-4.80496	1.54779e-06	1.92368e-05
Photosynthesis_-_antenna_proteins	1421.08	-0.862583	0.180758	-4.77202	1.82388e-06	2.06971e-05
Meiosis_-_yeast	471.015	-0.926521	0.195631	-4.73606	2.17914e-06	2.27502e-05
Metabolism_of_xenobiotics_by_cytochrome_P450	13218.8	-0.754526	0.159147	-4.74107	2.12593e-06	2.27502e-05
Biosynthesis_of_siderophore_group_nonribosomal_peptides	6773.48	-0.562733	0.120126	-4.68453	2.80596e-06	2.81675e-05
Lysosome	16366.2	-0.788178	0.172178	-4.5777	4.70108e-06	4.46946e-05
Glycerolipid_metabolism	137035	-0.197656	0.0432171	-4.57357	4.79482e-06	4.46946e-05
Restriction_enzyme	67126.7	-0.476849	0.105444	-4.52228	6.11774e-06	5.50597e-05
Secondary_bile_acid_biosynthesis	6002.75	-0.854608	0.190367	-4.48927	7.14691e-06	6.21781e-05
Glycosaminoglycan_degradation	11666.9	-0.764035	0.173407	-4.40602	1.05286e-05	8.5874e-05
Primary_immunodeficiency	17334.4	-0.499866	0.114646	-4.3601	1.30006e-05	0.000102823
beta-Lactam_resistance	7758.88	-0.573072	0.13966	-4.10334	4.07234e-05	0.000287265
Steroid_biosynthesis	262.364	-0.771526	0.190618	-4.04749	5.17701e-05	0.000355579
Type_II_diabetes_mellitus	18827.5	-0.309112	0.0792769	-3.89914	9.65333e-05	0.00062988
Nucleotide_excision_repair	129349	-0.21585	0.0561613	-3.84339	0.000121346	0.000772473
Taurine_and_hypotaurine_metabolism	36274.1	-0.179488	0.0490013	-3.66292	0.000249355	0.00151353
Glutathione_metabolism	84601.1	-0.136133	0.0374344	-3.63659	0.000276275	0.00163881
Function_unknown	469302	-0.136224	0.0378054	-3.6033	0.000314202	0.00170847
Others	322021	-0.217546	0.0606957	-3.58421	0.000338094	0.00180087
Staphylococcus_aureus_infection	29004.8	-0.595526	0.169029	-3.52322	0.000426331	0.00209948
Bacterial_toxins	48807.6	-0.268898	0.0787569	-3.41428	0.000639508	0.00297178
Xylene_degradation	23672.6	-0.316084	0.092917	-3.40179	0.00066946	0.00297759
Chloroalkane_and_chloroalkene_degradation	56947.8	-0.351954	0.104357	-3.3726	0.000744615	0.00315388
Purine_metabolism	745806	-0.103289	0.0305811	-3.37755	0.00073135	0.00315388
Pentose_phosphate_pathway	259171	-0.137432	0.0412611	-3.33078	0.000866027	0.00350438
Other_ion-coupled_transporters	415651	-0.170405	0.0515864	-3.30329	0.000955574	0.00377886
Penicillin_and_cephalosporin_biosynthesis	12912.7	-0.518764	0.160838	-3.22538	0.00125804	0.00475869
Colorectal_cancer	102.099	-0.591338	0.185102	-3.19466	0.00139997	0.00493057
Influenza_A	102.099	-0.591338	0.185102	-3.19466	0.00139997	0.00493057
Small_cell_lung_cancer	102.099	-0.591338	0.185102	-3.19466	0.00139997	0.00493057
Toxoplasmosis	102.099	-0.591338	0.185102	-3.19466	0.00139997	0.00493057
Viral_myocarditis	102.099	-0.591338	0.185102	-3.19466	0.00139997	0.00493057
Fluorobenzoate_degradation	447.531	-0.63114	0.198866	-3.17369	0.00150515	0.00516899
Dioxin_degradation	28328.9	-0.284141	0.0910373	-3.12115	0.00180146	0.00610624
Bile_secretion	30.6628	-0.553718	0.183587	-3.0161	0.00256049	0.00835359
Systemic_lupus_erythematosus	30.6628	-0.553718	0.183587	-3.0161	0.00256049	0.00835359
Transcription_related_proteins	5689.83	-0.599015	0.199431	-3.00363	0.00266781	0.00859629
Tetracycline_biosynthesis	54319.9	0.334096	0.0438557	7.61806	2.5752e-14	6.72127e-12
Polyketide_sugar_unit_biosynthesis	39058.6	0.349905	0.0562741	6.21787	5.03941e-10	4.38429e-08
Histidine_metabolism	130434	0.469027	0.0813739	5.76385	8.22166e-09	5.36463e-07
Fatty_acid_biosynthesis	152503	0.207915	0.0371941	5.58999	2.27077e-08	8.46673e-07
Lipid_biosynthesis_proteins	160586	0.144549	0.0267042	5.41298	6.19827e-08	1.95622e-06
Ethylbenzene_degradation	16680.5	0.470715	0.0872048	5.39782	6.7456e-08	1.95622e-06
Glycine,_serine_and_threonine_metabolism	208893	0.325916	0.0677029	4.81391	1.48004e-06	1.92368e-05
Cysteine_and_methionine_metabolism	282942	0.189983	0.0396569	4.79067	1.66225e-06	1.97204e-05
Sulfur_metabolism	65921.2	0.186484	0.0419099	4.44963	8.6017e-06	7.24208e-05
Translation_proteins	284354	0.132936	0.0309578	4.29409	1.75408e-05	0.000134651
Lysine_biosynthesis	215479	0.141504	0.0335315	4.22003	2.44266e-05	0.000182153
Pyruvate_metabolism	327233	0.0525209	0.0126093	4.16527	3.10989e-05	0.000225467
Phosphonate_and_phosphinate_metabolism	20498	0.351549	0.0897414	3.91736	8.95244e-05	0.000599125
Biosynthesis_of_unsaturated_fatty_acids	37202.3	0.271497	0.0733181	3.703	0.000213065	0.00132405
Vibrio_cholerae_pathogenic_cycle	28979.1	0.335726	0.0928248	3.61677	0.000298303	0.00169186
Vitamin_B6_metabolism	40986.9	0.465711	0.128701	3.61856	0.000296248	0.00169186
Novobiocin_biosynthesis	33516.5	0.540838	0.149763	3.6113	0.000304664	0.00169186
Bacterial_secretion_system	172773	0.163215	0.0459237	3.55405	0.000379352	0.00198022
Biosynthesis_of_vancomycin_group_antibiotics	12859.9	0.17709	0.0499745	3.54362	0.00039468	0.00198099
Styrene_degradation	4552.96	0.707151	0.19932	3.54782	0.000388434	0.00198099
RIG-I-like_receptor_signaling_pathway	1861.15	0.68849	0.198326	3.47151	0.000517534	0.00250141
Ether_lipid_metabolism	1748.8	0.672816	0.196281	3.42783	0.000608434	0.00288729
Valine,_leucine_and_isoleucine_biosynthesis	192109	0.343444	0.100709	3.41026	0.00064901	0.00297178
Pantothenate_and_CoA_biosynthesis	167235	0.164283	0.048314	3.40031	0.000673095	0.00297759
General_function_prediction_only	1.07518e+06	0.0535674	0.0158911	3.37091	0.000749197	0.00315388
Tropane,_piperidine_and_pyridine_alkaloid_biosynthesis	29061.6	0.483315	0.144319	3.34894	0.000811223	0.00336078
Peroxisome	45595.6	0.326736	0.0981594	3.32863	0.000872739	0.00350438
Lysine_degradation	42914.5	0.29351	0.0896042	3.27563	0.00105427	0.00410695
Butanoate_metabolism	217341	0.107667	0.0330622	3.2565	0.00112794	0.00432928
C5-Branched_dibasic_acid_metabolism	71162.7	0.431269	0.135143	3.1912	0.00141683	0.00493057
Phenylalanine,_tyrosine_and_tryptophan_biosynthesis	165949	0.431884	0.140731	3.06887	0.00214872	0.00718996
One_carbon_pool_by_folate	163257	0.100462	0.0336562	2.98493	0.00283642	0.0090281

## Sheet: Ileum.Proximal.Colon
Characterization of bacterial microbiota compositions along the intestinal tract in pigs and their interactions and functions Crespo-Piazuelo, D.1,2,*, Estellé, J.3, Revilla, M.1,2, Criado-Mesas, L.1, Ramayo-Caldas, Y.3, Óvilo, C.4, Fernández, A.I.4, Ballester, M.5, and Folch, J.M.1,2 1Plant and Animal Genomics, Centre for Research in Agricultural Genomics (CRAG), CSIC-IRTA-UAB-UB Consortium, Bel…
Supplementary Table S3. This table contains the results of the differential abundance analysis performed with DESeq227 for the KEGG26 orthologies (KOs) predicted with PICRUSt25 at the pathway level. Each sheet represents one of the four consecutive correlations between the five sections for the 13 pigs. The colour shows which pathway is more abundant in that section when comparing the two section…
KEGG_PATHWAYS	baseMean	log2FoldChange	lfcSE	stat	pvalue	padj
Transcription_factors	577052	-0.717408	0.0299312	-23.9686	5.91944e-127	1.58641e-124
Transporters	2.14201e+06	-0.627695	0.0269128	-23.3233	2.57426e-120	3.44951e-118
Pyruvate_metabolism	343514	-0.436057	0.0194489	-22.4207	2.47399e-111	2.2101e-109
Tetracycline_biosynthesis	50195.2	-1.33204	0.0670509	-19.8661	7.99269e-88	5.3551e-86
ABC_transporters	1.09779e+06	-0.562864	0.0284836	-19.761	6.45682e-87	3.46086e-85
Signal_transduction_mechanisms	162689	-0.515125	0.029601	-17.4023	7.92692e-68	2.65552e-66
Dioxin_degradation	19570.8	-1.70551	0.103545	-16.4711	5.92018e-61	1.58661e-59
Synthesis_and_degradation_of_ketone_bodies	17624.3	-1.43783	0.0874637	-16.4392	1.00204e-60	2.44134e-59
Benzoate_degradation	81189	-0.8836	0.0543714	-16.2512	2.19078e-59	4.89274e-58
Xylene_degradation	15967.5	-1.7425	0.109237	-15.9515	2.77964e-57	5.73034e-56
Propanoate_metabolism	183131	-0.412532	0.0261808	-15.757	6.1464e-56	1.1766e-54
Others	302154	-0.458293	0.029508	-15.5312	2.13497e-54	3.81448e-53
Phosphotransferase_system_(PTS)	228499	-1.83544	0.122134	-15.0281	4.80733e-51	8.05228e-50
Atrazine_degradation	6426.64	-1.69764	0.115261	-14.7287	4.21761e-49	6.64893e-48
Phosphonate_and_phosphinate_metabolism	20156.4	-1.04501	0.0734039	-14.2364	5.44327e-46	7.29399e-45
Sulfur_relay_system	96351.9	-0.764663	0.0572487	-13.3569	1.08013e-40	1.20615e-39
Chagas_disease_(American_trypanosomiasis)	442.644	-3.79783	0.292423	-12.9875	1.44114e-38	1.43046e-37
Glycerolipid_metabolism	128338	-0.507054	0.0415899	-12.1918	3.43954e-34	3.17861e-33
Fatty_acid_biosynthesis	170961	-0.387273	0.0324615	-11.9302	8.23413e-33	7.35582e-32
Staphylococcus_aureus_infection	14788.4	-2.68763	0.240469	-11.1766	5.30908e-29	4.44635e-28
Fatty_acid_metabolism	78978.9	-0.537999	0.0495318	-10.8617	1.75448e-27	1.38295e-26
Apoptosis	2373.76	-2.73044	0.25374	-10.7607	5.2741e-27	4.03846e-26
Naphthalene_degradation	44269.6	-0.524361	0.0492225	-10.6529	1.69088e-26	1.25877e-25
Butanoate_metabolism	229879	-0.474303	0.0457655	-10.3638	3.62337e-25	2.62449e-24
Secretion_system	459469	-0.363169	0.0376244	-9.6525	4.7972e-22	2.98989e-21
Tyrosine_metabolism	117848	-0.351271	0.03667	-9.57923	9.77677e-22	5.82261e-21
Proximal_tubule_bicarbonate_reclamation	5963.19	-1.71788	0.182939	-9.39044	5.97529e-21	3.48125e-20
Replication,_recombination_and_repair_proteins	306825	-0.401022	0.0428743	-9.35344	8.48392e-21	4.83764e-20
Bacterial_toxins	40897.1	-0.731046	0.0813392	-8.98762	2.52638e-19	1.38178e-18
D-Alanine_metabolism	46313.7	-0.369664	0.0418699	-8.82886	1.05752e-18	5.55714e-18
Metabolism_of_cofactors_and_vitamins	51206.8	-0.545115	0.0624147	-8.73376	2.46333e-18	1.24561e-17
Transcription_related_proteins	2495.27	-2.19644	0.256185	-8.57365	1.00255e-17	4.88517e-17
Nucleotide_metabolism	17612.7	-0.671971	0.0788425	-8.52295	1.5554e-17	7.4437e-17
Tryptophan_metabolism	50652.3	-0.58215	0.0683716	-8.51449	1.67318e-17	7.86687e-17
Huntingtons_disease	15197.1	-1.15912	0.136319	-8.50299	1.84765e-17	8.53743e-17
Ion_channels	9913.93	-1.54068	0.181691	-8.47967	2.25829e-17	1.0258e-16
Chloroalkane_and_chloroalkene_degradation	46998.8	-0.687629	0.0835047	-8.23462	1.80129e-16	7.91385e-16
Function_unknown	460708	-0.426286	0.0518923	-8.21481	2.125e-16	9.18547e-16
G_protein-coupled_receptors	223.643	-2.98388	0.374737	-7.9626	1.68458e-15	7.10646e-15
Protein_kinases	85915.7	-0.397572	0.0518534	-7.66723	1.75752e-14	7.03009e-14
RIG-I-like_receptor_signaling_pathway	1876.81	-2.43414	0.325447	-7.47938	7.46742e-14	2.85895e-13
African_trypanosomiasis	492.151	-2.45126	0.332058	-7.38203	1.55898e-13	5.88459e-13
Aminobenzoate_degradation	45809.5	-0.457181	0.0627741	-7.28296	3.26581e-13	1.19896e-12
Glycerophospholipid_metabolism	184164	-0.20879	0.029388	-7.10459	1.20677e-12	4.31221e-12
Pentose_phosphate_pathway	273496	-0.192856	0.0275432	-7.00196	2.5241e-12	8.90079e-12
Two-component_system	494263	-0.489801	0.070592	-6.93848	3.96344e-12	1.37948e-11
Ether_lipid_metabolism	1830.24	-2.21941	0.330698	-6.71129	1.92908e-11	6.54423e-11
Ethylbenzene_degradation	19002.3	-0.591043	0.0914302	-6.46441	1.01695e-10	3.36472e-10
Ubiquitin_system	1913.57	-1.47916	0.231832	-6.3803	1.76741e-10	5.70681e-10
RNA_transport	45338.9	-0.421954	0.0688445	-6.12909	8.8385e-10	2.69173e-09
Glycolysis_/_Gluconeogenesis	378927	-0.238297	0.0390568	-6.10129	1.05218e-09	3.13316e-09
Limonene_and_pinene_degradation	32051.1	-0.523153	0.0890633	-5.87394	4.25556e-09	1.22633e-08
Caprolactam_degradation	10037.4	-1.35555	0.233013	-5.8175	5.97351e-09	1.70309e-08
Base_excision_repair	159748	-0.129926	0.0226933	-5.72532	1.0324e-08	2.91247e-08
Lysine_degradation	47179.3	-0.513885	0.0909931	-5.64751	1.62784e-08	4.45164e-08
Pentose_and_glucuronate_interconversions	149214	-0.285666	0.0530199	-5.38791	7.12837e-08	1.83693e-07
RNA_polymerase	67180.5	-0.224737	0.0418978	-5.36394	8.14257e-08	2.07829e-07
Bacterial_invasion_of_epithelial_cells	538.024	-1.844	0.34498	-5.34523	9.0302e-08	2.28311e-07
Prion_diseases	1937.33	-1.41858	0.274314	-5.17138	2.3237e-07	5.82011e-07
Amino_acid_metabolism	70899.3	-0.391949	0.076703	-5.10995	3.22239e-07	7.99629e-07
Flavone_and_flavonol_biosynthesis	3714.2	-1.1623	0.23569	-4.9315	8.16016e-07	2.00635e-06
Inorganic_ion_transport_and_metabolism	61759.8	-0.45185	0.0919254	-4.9154	8.86031e-07	2.14753e-06
General_function_prediction_only	1.26759e+06	-0.0703638	0.0143637	-4.89872	9.64635e-07	2.28781e-06
Drug_metabolism_-_cytochrome_P450	9007.17	-0.966112	0.200438	-4.82	1.43555e-06	3.34547e-06
Penicillin_and_cephalosporin_biosynthesis	8588.57	-1.0287	0.214821	-4.78865	1.67909e-06	3.87927e-06
Glycosaminoglycan_biosynthesis_-_chondroitin_sulfate	15.9523	-1.92907	0.404837	-4.76505	1.88805e-06	4.32476e-06
Biosynthesis_and_biodegradation_of_secondary_metabolites	14328.9	-0.521862	0.11068	-4.71505	2.41651e-06	5.44223e-06
Amyotrophic_lateral_sclerosis_(ALS)	4236.84	-1.12414	0.247316	-4.54538	5.48358e-06	1.1948e-05
Galactose_metabolism	239176	-0.291187	0.0648921	-4.48725	7.21492e-06	1.54688e-05
Valine,_leucine_and_isoleucine_biosynthesis	235988	-0.226356	0.0512992	-4.41247	1.02197e-05	2.17371e-05
Metabolism_of_xenobiotics_by_cytochrome_P450	8430.76	-0.792681	0.202416	-3.91611	8.99908e-05	0.000179982
Biosynthesis_of_unsaturated_fatty_acids	43838	-0.277523	0.0750592	-3.69739	0.000217825	0.000426109
Glutathione_metabolism	88813.1	-0.217375	0.0593571	-3.66215	0.000250103	0.000485707
Phosphatidylinositol_signaling_system	29128.4	-0.337033	0.0938739	-3.59028	0.000330325	0.000632337
Photosynthesis_-_antenna_proteins	96.169	-1.35615	0.378461	-3.58334	0.000339231	0.00064478
Ribosome_Biogenesis	535920	-0.105022	0.0303597	-3.45926	0.000541661	0.00100114
Fructose_and_mannose_metabolism	305014	-0.109461	0.0327438	-3.34296	0.000828888	0.00151117
Vibrio_cholerae_pathogenic_cycle	35383.2	-0.2251	0.0705864	-3.189	0.00142766	0.00256787
MAPK_signaling_pathway_-_yeast	12652.6	-0.258023	0.0814474	-3.16797	0.00153506	0.00272448
Valine,_leucine_and_isoleucine_degradation	85211.9	-0.179689	0.0574172	-3.12953	0.00175086	0.00306687
Inositol_phosphate_metabolism	29623.7	-0.394551	0.126326	-3.12328	0.0017885	0.00311246
Lipoic_acid_metabolism	8749.45	-0.654232	0.216638	-3.01994	0.00252828	0.00431578
Endocytosis	24.1849	-1.1921	0.402734	-2.96003	0.00307611	0.00512048
Fc_gamma_R-mediated_phagocytosis	24.1849	-1.1921	0.402734	-2.96003	0.00307611	0.00512048
GnRH_signaling_pathway	24.1849	-1.1921	0.402734	-2.96003	0.00307611	0.00512048
Pertussis	7739.37	-0.953091	0.334034	-2.85327	0.00432716	0.00707122
Bacterial_chemotaxis	193482	-0.392143	0.137355	-2.85496	0.00430421	0.00707122
alpha-Linolenic_acid_metabolism	2798.73	-0.821561	0.288817	-2.84457	0.0044471	0.00722317
Basal_transcription_factors	549.42	-1.07119	0.380825	-2.8128	0.00491116	0.00792886
Carbon_fixation_in_photosynthetic_organisms	216092	0.263505	0.0134921	19.5304	6.05877e-85	2.70625e-83
Biosynthesis_of_vancomycin_group_antibiotics	21955.6	0.776898	0.0411762	18.8676	2.10463e-79	8.05773e-78
Protein_digestion_and_absorption	7996.96	5.62254	0.337433	16.6627	2.4478e-62	7.28901e-61
Other_glycan_degradation	56226.6	1.51236	0.103601	14.5979	2.89522e-48	4.31066e-47
One_carbon_pool_by_folate	230634	0.382572	0.0264075	14.4873	1.45851e-47	2.05727e-46
Zeatin_biosynthesis	21529.4	0.623444	0.0444984	14.0105	1.34483e-44	1.65581e-43
Cellular_antigens	15178.3	2.54611	0.181738	14.0097	1.35925e-44	1.65581e-43
Protein_processing_in_endoplasmic_reticulum	22088.4	1.34135	0.0991937	13.5225	1.15191e-41	1.34223e-40
Streptomycin_biosynthesis	100940	0.462156	0.0348194	13.2729	3.3224e-40	3.56162e-39
N-Glycan_biosynthesis	6865.26	3.42884	0.263903	12.9928	1.34388e-38	1.38523e-37
Glycosphingolipid_biosynthesis_-_globo_series	28438.8	1.26511	0.103556	12.2166	2.53342e-34	2.42484e-33
Cyanoamino_acid_metabolism	83977.7	0.482803	0.0416768	11.5845	4.94082e-31	4.27142e-30
Polyketide_sugar_unit_biosynthesis	65224.4	0.602451	0.0539358	11.1698	5.73309e-29	4.65597e-28
Adipocytokine_signaling_pathway	18079.1	1.23952	0.1246	9.94797	2.57388e-23	1.81526e-22
Meiosis_-_yeast	1223.87	3.22189	0.324867	9.91757	3.4915e-23	2.39929e-22
Sphingolipid_metabolism	47345.8	0.777834	0.0792661	9.81294	9.90404e-23	6.63571e-22
Phenylpropanoid_biosynthesis	33004.3	1.12258	0.114589	9.79658	1.16467e-22	7.61299e-22
Oxidative_phosphorylation	384812	0.420013	0.0432588	9.7093	2.75227e-22	1.75621e-21
Cell_cycle_-_Caulobacter	188696	0.241364	0.0250571	9.63258	5.82503e-22	3.54798e-21
Epithelial_cell_signaling_in_Helicobacter_pylori_infection	28694.2	0.587618	0.0632348	9.29265	1.50495e-20	8.40264e-20
Nicotinate_and_nicotinamide_metabolism	147738	0.304827	0.0343827	8.86571	7.60148e-19	4.07439e-18
Glycosphingolipid_biosynthesis_-_ganglio_series	11696.3	2.88868	0.329078	8.77813	1.66222e-18	8.56685e-18
Cell_division	21825.9	0.794979	0.0910515	8.73109	2.52234e-18	1.25183e-17
Arachidonic_acid_metabolism	19680.7	0.919519	0.1089	8.4437	3.07437e-17	1.37322e-16
beta-Alanine_metabolism	61558	0.636606	0.0799587	7.96169	1.69707e-15	7.10646e-15
Prenyltransferases	124555	0.354049	0.044926	7.88071	3.2552e-15	1.34214e-14
Citrate_cycle_(TCA_cycle)	209392	0.457263	0.0588004	7.77652	7.45485e-15	3.02712e-14
Vitamin_B6_metabolism	67287.4	0.457056	0.0601681	7.59632	3.04678e-14	1.20079e-13
Flavonoid_biosynthesis	275.04	2.14942	0.28489	7.54475	4.53169e-14	1.76013e-13
Chaperones_and_folding_catalysts	374613	0.22198	0.0304728	7.28452	3.22824e-13	1.19896e-12
Carbon_fixation_pathways_in_prokaryotes	355478	0.185722	0.0255878	7.25821	3.92241e-13	1.42055e-12
Phenylalanine,_tyrosine_and_tryptophan_biosynthesis	258960	0.367469	0.0535211	6.86588	6.60815e-12	2.27049e-11
Glycosaminoglycan_degradation	16859.2	1.50232	0.227796	6.595	4.25253e-11	1.4246e-10
Lysosome	22611	1.47616	0.230016	6.41765	1.38391e-10	4.52303e-10
Photosynthesis	148309	0.197509	0.0309731	6.37678	1.80852e-10	5.77004e-10
PPAR_signaling_pathway	30456.1	0.564138	0.0906521	6.22311	4.87398e-10	1.53674e-09
Protein_folding_and_associated_processing	215338	0.203417	0.0329999	6.16419	7.08469e-10	2.20779e-09
Mineral_absorption	3546.93	2.0629	0.335063	6.15676	7.4246e-10	2.28712e-09
NOD-like_receptor_signaling_pathway	13867	0.790938	0.129477	6.10873	1.00426e-09	3.02405e-09
Biotin_metabolism	48447.6	0.509199	0.084273	6.04225	1.51975e-09	4.47576e-09
Steroid_hormone_biosynthesis	3463.43	2.0978	0.355006	5.9092	3.43775e-09	1.00143e-08
Alanine,_aspartate_and_glutamate_metabolism	353825	0.130342	0.0229753	5.67316	1.40189e-08	3.91362e-08
Proteasome	13447.5	0.725177	0.128164	5.6582	1.52968e-08	4.22634e-08
Lipopolysaccharide_biosynthesis	117239	1.21717	0.216342	5.62614	1.84286e-08	4.98876e-08
Prostate_cancer	13371.4	0.734367	0.130874	5.61127	2.00853e-08	5.38285e-08
Antigen_processing_and_presentation	13368.9	0.733895	0.130934	5.60508	2.0816e-08	5.46931e-08
Progesterone-mediated_oocyte_maturation	13368.9	0.733895	0.130934	5.60508	2.0816e-08	5.46931e-08
Photosynthesis_proteins	150521	0.175475	0.0325085	5.39782	6.74573e-08	1.7552e-07
Membrane_and_intracellular_structural_molecules	205148	0.490493	0.0998025	4.91464	8.89463e-07	2.14753e-06
Translation_factors	206690	0.118414	0.0241196	4.90946	9.13255e-07	2.18529e-06
Amino_acid_related_enzymes	547832	0.0910312	0.0187995	4.84222	1.28394e-06	3.01838e-06
Pathways_in_cancer	19245.8	0.352344	0.0743067	4.74175	2.11876e-06	4.81211e-06
Insulin_signaling_pathway	22448.3	0.34957	0.0758303	4.6099	4.02853e-06	8.99705e-06
Lipopolysaccharide_biosynthesis_proteins	154485	0.803761	0.175116	4.58987	4.43512e-06	9.82324e-06
Carotenoid_biosynthesis	711.45	1.47263	0.321289	4.58352	4.57212e-06	1.00437e-05
Carbohydrate_digestion_and_absorption	8435.89	1.23521	0.272153	4.53864	5.66182e-06	1.22368e-05
Pores_ion_channels	127240	0.480403	0.109205	4.3991	1.087e-05	2.29382e-05
Bile_secretion	84.1676	1.69496	0.403805	4.19747	2.6991e-05	5.65124e-05
Terpenoid_backbone_biosynthesis	220258	0.14829	0.035729	4.15042	3.31871e-05	6.89468e-05
Riboflavin_metabolism	101663	0.19486	0.0481589	4.04619	5.2058e-05	0.00010732
Pantothenate_and_CoA_biosynthesis	217155	0.104635	0.0260099	4.02291	5.74835e-05	0.0001176
Toluene_degradation	36589.1	0.418319	0.104886	3.98831	6.65463e-05	0.000135109
RNA_degradation	169545	0.0866669	0.0221024	3.92116	8.8125e-05	0.000177575
Isoquinoline_alkaloid_biosynthesis	23171.7	0.513574	0.132973	3.86224	0.000112351	0.000223038
Ubiquinone_and_other_terpenoid-quinone_biosynthesis	83378.5	0.532005	0.141211	3.76745	0.000164927	0.000325002
Nucleotide_excision_repair	149268	0.158621	0.0437342	3.62694	0.000286799	0.000552964
Fluorobenzoate_degradation	558.498	1.13566	0.31802	3.57104	0.000355572	0.000671079
Peptidases	668222	0.0997154	0.0281343	3.54426	0.00039371	0.000737862
Phenylalanine_metabolism	50940.2	0.275517	0.0785719	3.50656	0.000453939	0.000844831
Biosynthesis_of_ansamycins	31564.8	0.224376	0.0660618	3.39646	0.000682648	0.00125308
Chlorocyclohexane_and_chlorobenzene_degradation	1891.63	0.729069	0.221394	3.29308	0.000990946	0.00179442
Retinol_metabolism	9076.56	0.595096	0.186824	3.18533	0.00144589	0.00258332
Folate_biosynthesis	154779	0.165706	0.05254	3.15391	0.001611	0.00284045
Homologous_recombination	359147	0.0617824	0.0200308	3.08438	0.00203977	0.00352684
D-Arginine_and_D-ornithine_metabolism	717.518	0.934741	0.307036	3.0444	0.00233142	0.00400526
Chromosome	598893	0.0682365	0.0226685	3.01019	0.00261088	0.00442859
Sulfur_metabolism	87081.2	0.132205	0.0447744	2.9527	0.00315013	0.00521132
Energy_metabolism	291381	0.165126	0.0602264	2.74176	0.00611107	0.00980699

## Sheet: Proximal.Distal.Colon
Characterization of bacterial microbiota compositions along the intestinal tract in pigs and their interactions and functions Crespo-Piazuelo, D.1,2,*, Estellé, J.3, Revilla, M.1,2, Criado-Mesas, L.1, Ramayo-Caldas, Y.3, Óvilo, C.4, Fernández, A.I.4, Ballester, M.5, and Folch, J.M.1,2 1Plant and Animal Genomics, Centre for Research in Agricultural Genomics (CRAG), CSIC-IRTA-UAB-UB Consortium, Bel…
Supplementary Table S3. This table contains the results of the differential abundance analysis performed with DESeq227 for the KEGG26 orthologies (KOs) predicted with PICRUSt25 at the pathway level. Each sheet represents one of the four consecutive correlations between the five sections for the 13 pigs. The colour shows which pathway is more abundant in that section when comparing the two section…
KEGG_PATHWAYS	baseMean	log2FoldChange	lfcSE	stat	pvalue	padj
Lipopolysaccharide_biosynthesis	130070	-0.281296	0.0343089	-8.19891	2.4258e-16	3.18993e-14
Folate_biosynthesis	137018	-0.098143	0.0121699	-8.06438	7.36105e-16	6.45319e-14
Lipopolysaccharide_biosynthesis_proteins	156401	-0.235169	0.0295087	-7.96949	1.59335e-15	1.04763e-13
Pores_ion_channels	120651	-0.165809	0.0213986	-7.74858	9.29252e-15	4.07322e-13
1,1,1-Trichloro-2,2-bis(4-chlorophenyl)ethane_(DDT)_degradation	389.581	-0.570623	0.0764969	-7.45942	8.69018e-14	3.26502e-12
Metabolism_of_cofactors_and_vitamins	34028.3	-0.161883	0.0225041	-7.19347	6.3163e-13	1.51017e-11
Riboflavin_metabolism	89694.2	-0.141583	0.0206974	-6.84064	7.88395e-12	1.48106e-10
Styrene_degradation	4073.14	-0.397538	0.0616109	-6.45239	1.10096e-10	1.37883e-09
Glutathione_metabolism	67249.3	-0.162214	0.0272689	-5.94869	2.70296e-09	2.73415e-08
Bladder_cancer	459.544	-0.440751	0.0752759	-5.85514	4.76601e-09	4.64244e-08
Prion_diseases	609.797	-0.452044	0.0783929	-5.76639	8.09882e-09	7.34479e-08
Various_types_of_N-glycan_biosynthesis	451.285	-0.428174	0.0755967	-5.66392	1.47953e-08	1.25522e-07
Arachidonic_acid_metabolism	20238.3	-0.27418	0.0501305	-5.46932	4.5176e-08	3.60039e-07
Isoquinoline_alkaloid_biosynthesis	22024.8	-0.186521	0.0344851	-5.40874	6.34685e-08	4.90948e-07
Protein_folding_and_associated_processing	195108	-0.0721547	0.0142141	-5.07629	3.84879e-07	2.46886e-06
Other_ion-coupled_transporters	364490	-0.104063	0.0207511	-5.01484	5.30764e-07	3.32359e-06
D-Arginine_and_D-ornithine_metabolism	669.269	-0.382703	0.0784108	-4.88075	1.05683e-06	6.04228e-06
Glycan_biosynthesis_and_metabolism	13699.9	-0.199258	0.041157	-4.8414	1.28927e-06	7.21443e-06
Prenyltransferases	118436	-0.0678685	0.0148015	-4.58524	4.53475e-06	2.43396e-05
Biosynthesis_of_vancomycin_group_antibiotics	23245.6	-0.100847	0.0224863	-4.48481	7.29796e-06	3.83873e-05
Vibrio_cholerae_pathogenic_cycle	26957.1	-0.125588	0.0280942	-4.47026	7.81255e-06	4.02883e-05
Translation_proteins	294844	-0.031935	0.00719773	-4.43682	9.12978e-06	4.53044e-05
Cardiac_muscle_contraction	1762.03	-0.332145	0.075269	-4.41277	1.02055e-05	4.91181e-05
Purine_metabolism	726735	-0.0513068	0.0116306	-4.41137	1.02719e-05	4.91181e-05
Toluene_degradation	34617	-0.121236	0.0277646	-4.36657	1.26214e-05	5.92756e-05
Glycosyltransferases	126349	-0.0843853	0.0193518	-4.36059	1.29713e-05	5.98499e-05
Ubiquinone_and_other_terpenoid-quinone_biosynthesis	80418	-0.145536	0.0337214	-4.31583	1.59004e-05	7.21e-05
Membrane_and_intracellular_structural_molecules	200577	-0.0883668	0.0207557	-4.25748	2.06744e-05	8.9137e-05
Parkinsons_disease	1876.94	-0.312702	0.0752382	-4.15616	3.23644e-05	0.000132238
Chagas_disease_(American_trypanosomiasis)	19.1479	-0.190011	0.046106	-4.12117	3.76958e-05	0.000145794
Cellular_antigens	21590.1	-0.142928	0.0350568	-4.07706	4.56095e-05	0.000166601
Carbon_fixation_in_photosynthetic_organisms	201735	-0.0441577	0.0108273	-4.07837	4.53532e-05	0.000166601
Porphyrin_and_chlorophyll_metabolism	236775	-0.111975	0.0281486	-3.978	6.94968e-05	0.000250379
Amino_acid_related_enzymes	485599	-0.0308493	0.00795269	-3.8791	0.000104842	0.000367646
alpha-Linolenic_acid_metabolism	1322.95	-0.299637	0.0781475	-3.83425	0.000125948	0.000430186
Chaperones_and_folding_catalysts	344621	-0.0465345	0.0122673	-3.79339	0.000148606	0.000501068
Protein_digestion_and_absorption	13068.8	-0.152395	0.0408207	-3.73326	0.000189014	0.000621382
Tropane,_piperidine_and_pyridine_alkaloid_biosynthesis	37305.3	-0.0717228	0.0197306	-3.6351	0.000277871	0.000849767
Polyketide_sugar_unit_biosynthesis	66802.6	-0.0595651	0.017117	-3.47987	0.000501652	0.00148241
Terpenoid_backbone_biosynthesis	198224	-0.0386331	0.0114808	-3.36502	0.000765376	0.00216445
Selenocompound_metabolism	113363	-0.0390212	0.0116605	-3.34645	0.000818531	0.00226604
Ribosome	820877	-0.0340613	0.0101923	-3.34187	0.00083217	0.0022798
Photosynthesis_proteins	135220	-0.0723926	0.021715	-3.33376	0.000856813	0.00232311
Type_II_diabetes_mellitus	17449.5	-0.10192	0.0307102	-3.31877	0.000904142	0.00240191
Zeatin_biosynthesis	22133.7	-0.069975	0.0210766	-3.32003	0.000900093	0.00240191
Cell_cycle_-_Caulobacter	175303	-0.0364759	0.0110338	-3.30582	0.000946982	0.00249056
Huntingtons_disease	7275.08	-0.231551	0.0705267	-3.28317	0.00102646	0.00267287
Alzheimers_disease	17838	-0.0959618	0.0292906	-3.2762	0.00105214	0.00268654
Photosynthesis	134276	-0.0705416	0.0215314	-3.27622	0.00105207	0.00268654
Mineral_absorption	4909.22	-0.184145	0.0565046	-3.25894	0.00111827	0.00282794
Carbon_fixation_pathways_in_prokaryotes	324683	-0.034147	0.0106035	-3.22034	0.00128039	0.00320706
One_carbon_pool_by_folate	223923	-0.0356109	0.0111952	-3.18092	0.0014681	0.00360852
RNA_polymerase	52852.2	-0.0450732	0.0147705	-3.05157	0.0022765	0.00503125
Chromosome	525062	-0.0408445	0.013873	-2.94418	0.00323809	0.00698048
Carbohydrate_digestion_and_absorption	10003.8	-0.142693	0.0485349	-2.94001	0.00328204	0.00701769
Biosynthesis_of_siderophore_group_nonribosomal_peptides	6367.76	-0.132619	0.0460048	-2.88273	0.00394242	0.00829486
beta-Alanine_metabolism	63276.6	-0.0693801	0.0240512	-2.88468	0.00391805	0.00829486
Bacterial_secretion_system	182726	-0.0440121	0.0154543	-2.84789	0.004401	0.00918621
Pentose_and_glucuronate_interconversions	123089	0.154133	0.0186217	8.27711	1.26204e-16	3.18993e-14
Amoebiasis	1210.1	0.618791	0.0783495	7.89783	2.83808e-15	1.49283e-13
Butirosin_and_neomycin_biosynthesis	21773.8	0.156032	0.0212224	7.35221	1.94949e-13	6.40896e-12
Protein_kinases	68095.4	0.160928	0.0219971	7.3159	2.55662e-13	7.47103e-12
Flavonoid_biosynthesis	741.544	0.554673	0.0769154	7.21147	5.53496e-13	1.45569e-11
Carbohydrate_metabolism	37365.8	0.209217	0.0291449	7.1785	7.04814e-13	1.54472e-11
Methane_metabolism	332793	0.113496	0.0164584	6.89597	5.34976e-12	1.0823e-10
Bile_secretion	292.957	0.462006	0.0690536	6.69055	2.22338e-11	3.89832e-10
Sphingolipid_metabolism	55497.9	0.190437	0.0287496	6.62398	3.4966e-11	5.74754e-10
Two-component_system	371945	0.131627	0.0201054	6.54686	5.87612e-11	8.13378e-10
Nitrotoluene_degradation	17214.1	0.2585	0.0394635	6.55036	5.74003e-11	8.13378e-10
Basal_transcription_factors	457.163	0.474858	0.0724974	6.54999	5.75395e-11	8.13378e-10
Germination	8074.16	0.402009	0.0623005	6.45275	1.09841e-10	1.37883e-09
Steroid_biosynthesis	606.795	0.333084	0.0527717	6.3118	2.75805e-10	3.29712e-09
Proximal_tubule_bicarbonate_reclamation	2926.52	0.458063	0.0731983	6.25784	3.90347e-10	4.46354e-09
Lysosome	31906.7	0.222602	0.0368495	6.04085	1.53306e-09	1.67997e-08
Others	228109	0.0914768	0.0151843	6.02443	1.69706e-09	1.7853e-08
Pyruvate_metabolism	259924	0.068936	0.0117895	5.84722	4.99855e-09	4.69507e-08
Primary_bile_acid_biosynthesis	5666.76	0.361142	0.0627711	5.75332	8.75056e-09	7.67133e-08
Sporulation	143945	0.239571	0.043668	5.48618	4.10712e-08	3.37554e-07
Systemic_lupus_erythematosus	95.3695	0.24327	0.0460377	5.28414	1.26294e-07	9.49011e-07
Secondary_bile_acid_biosynthesis	5551.63	0.334921	0.0638687	5.24391	1.57213e-07	1.14853e-06
Chloroalkane_and_chloroalkene_degradation	34081.1	0.235818	0.0450771	5.23144	1.68195e-07	1.19555e-06
PPAR_signaling_pathway	32644.6	0.103505	0.0198076	5.2255	1.73688e-07	1.2021e-06
Bacterial_chemotaxis	154250	0.204096	0.0398463	5.12209	3.0217e-07	2.03771e-06
RNA_transport	35034.3	0.124425	0.024401	5.09919	3.41112e-07	2.24281e-06
Other_glycan_degradation	76100.5	0.146109	0.029213	5.00149	5.68902e-07	3.47956e-06
Signal_transduction_mechanisms	119595	0.0793126	0.0159291	4.97911	6.3878e-07	3.81816e-06
Circadian_rhythm_-_plant	93.5565	0.214807	0.0433784	4.95193	7.3481e-07	4.29455e-06
Phenylpropanoid_biosynthesis	43083.4	0.235173	0.0495501	4.74616	2.07318e-06	1.13593e-05
Transporters	1.51149e+06	0.0922203	0.0207184	4.45113	8.54202e-06	4.32029e-05
Glycosphingolipid_biosynthesis_-_globo_series	36281.7	0.115329	0.0268884	4.28917	1.79345e-05	7.99452e-05
Xylene_degradation	7431.94	0.305167	0.071341	4.27759	1.88928e-05	8.28135e-05
Valine,_leucine_and_isoleucine_biosynthesis	193609	0.0745401	0.0177232	4.20579	2.60173e-05	0.000110364
Glycolysis_/_Gluconeogenesis	307260	0.0547612	0.0130582	4.19363	2.74521e-05	0.000114602
Energy_metabolism	270747	0.0455416	0.0109635	4.15392	3.26823e-05	0.000132238
Phosphonate_and_phosphinate_metabolism	12143.2	0.171737	0.0414243	4.1458	3.38624e-05	0.000134937
Starch_and_sucrose_metabolism	287026	0.0910192	0.0220756	4.12306	3.73873e-05	0.000145794
Transcription_machinery	294710	0.0590747	0.014374	4.10981	3.95978e-05	0.000150931
Arginine_and_proline_metabolism	317866	0.0410556	0.0100162	4.0989	4.15111e-05	0.000155963
Glycosaminoglycan_degradation	23083.1	0.136752	0.0347784	3.9321	8.42067e-05	0.000299275
Linoleic_acid_metabolism	13615.4	0.117421	0.0304239	3.85951	0.000113613	0.000393162
Meiosis_-_yeast	2549.65	0.295361	0.0783329	3.77059	0.000162861	0.000542182
Galactose_metabolism	191619	0.0891076	0.0239619	3.71871	0.000200239	0.00065016
Naphthalene_degradation	32381.9	0.0806769	0.0219447	3.67637	0.000236577	0.000758779
Phenylalanine_metabolism	49699.1	0.0838738	0.0228929	3.66375	0.000248551	0.000787576
Adipocytokine_signaling_pathway	22838.6	0.0949453	0.026007	3.65076	0.000261465	0.000818634
Glycerolipid_metabolism	94293.2	0.0723702	0.0198791	3.64051	0.000272097	0.000841899
Lipid_biosynthesis_proteins	174917	0.0583424	0.0163816	3.56147	0.000368786	0.00111484
Histidine_metabolism	166509	0.059178	0.0169322	3.49499	0.000474079	0.00141685
Type_I_diabetes_mellitus	16620.1	0.057401	0.0165931	3.45933	0.000541519	0.00158244
Inositol_phosphate_metabolism	22491.2	0.0908425	0.0265484	3.42177	0.000622158	0.0017981
Transcription_related_proteins	892.127	0.250738	0.0736339	3.4052	0.000661161	0.00189006
Lipoic_acid_metabolism	6461.84	0.244079	0.0726106	3.36147	0.000775279	0.00216913
Penicillin_and_cephalosporin_biosynthesis	4977.03	0.185413	0.057695	3.21367	0.00131051	0.00325156
Bacterial_motility_proteins	304130	0.179415	0.0569898	3.14819	0.00164284	0.00400062
Cyanoamino_acid_metabolism	87546	0.0826458	0.0262848	3.14424	0.00166519	0.00401785
Glycerophospholipid_metabolism	149777	0.0268921	0.00864381	3.11114	0.00186366	0.0044466
Transcription_factors	387127	0.0618043	0.0198786	3.10908	0.0018767	0.0044466
Cell_cycle	24.4537	0.105447	0.034162	3.08668	0.00202404	0.00454977
Hepatitis_C	24.4537	0.105447	0.034162	3.08668	0.00202404	0.00454977
Measles	24.4537	0.105447	0.034162	3.08668	0.00202404	0.00454977
Phagosome	24.4537	0.105447	0.034162	3.08668	0.00202404	0.00454977
Vibrio_cholerae_infection	24.4537	0.105447	0.034162	3.08668	0.00202404	0.00454977
mTOR_signaling_pathway	24.4537	0.105447	0.034162	3.08668	0.00202404	0.00454977
mRNA_surveillance_pathway	48.9073	0.104149	0.0339633	3.06652	0.00216566	0.00482686
Dioxin_degradation	8801.3	0.215763	0.0717459	3.00732	0.00263558	0.00577631
Peroxisome	50642.6	0.0674233	0.022828	2.95353	0.00314165	0.00682855
